# Supplementary material for: Evaluation of Variability Across Rat Acute Oral Systemic Toxicity Studies
Source: Toxicol Sci. 2022 Apr 15;188(1):34–47. doi: 10.1093/toxsci/kfac042 (PMC9237992; doi:10.1093/toxsci/kfac042)
Supplement: kfac042_Supplementary_Data [file kfac042_supplementary_data.zip]

Archive with 6 entries (5 files):
- kfac042-suppl_data/
- kfac042-suppl_data/toxsci-21-0357-File009.docx
- kfac042-suppl_data/toxsci-21-0357-File010.xlsx
- kfac042-suppl_data/toxsci-21-0357-File011.csv
- kfac042-suppl_data/toxsci-21-0357-File012.xlsx
- kfac042-suppl_data/toxsci-21-0357-File013.R
