# Supplementary material for: Evaluation of Variability Across Rat Acute Oral Systemic Toxicity Studies
Source: Toxicol Sci. 2022 Apr 15;188(1):34–47. doi: 10.1093/toxsci/kfac042 (PMC9237992; doi:10.1093/toxsci/kfac042)
Supplement: kfac042_Supplementary_Data [file kfac042_supplementary_data.zip › kfac042-suppl_data/toxsci-21-0357-File010.xlsx]

## Sheet: Point Estimates Only
RowID	CASRN	LD50_mgkg	log(LD50_mgkg)	EPA_category	GHS_category
1	100-00-5	694	2.84136	3	4
2	100-00-5	664	2.82217	3	4
3	100-00-5	565	2.75205	3	4
4	100-00-5	530	2.72428	3	4
5	100-00-5	420	2.62325	2	4
6	100-00-5	294	2.46835	2	3
7	100-01-6	3249	3.51175	3	5
8	100-01-6	1410	3.14922	3	4
9	100-01-6	750	2.87506	3	4
10	100-02-7	202	2.30535	2	3
11	100-02-7	191	2.28103	2	3
12	100-02-7	170	2.23045	2	3
13	100-36-7	1508	3.1784	3	4
14	100-36-7	984	2.993	3	4
15	100-37-8	1480	3.17026	3	4
16	100-37-8	1320	3.12057	3	4
17	100-37-8	1300	3.11394	3	4
18	100-40-3	6300	3.79934	4	5
19	100-40-3	2563	3.40875	3	5
20	100-40-3	1600	3.20412	3	4
21	100-41-4	5460	3.73719	4	5
22	100-41-4	3500	3.54407	3	5
23	100-42-5	2650	3.42325	3	5
24	100-42-5	1000	3	3	4
25	100-44-7	1231	3.09026	3	4
26	100-44-7	1230	3.08991	3	4
27	100-44-7	560	2.74819	3	4
28	100-44-7	440	2.64345	2	4
29	100-52-7	1430	3.15534	3	4
30	100-52-7	1300	3.11394	3	4
31	100-61-8	782	2.89321	3	4
32	100-61-8	716	2.85491	3	4
33	100-64-1	1765.01	3.24675	3	4
34	100-64-1	882.82	2.94587	3	4
35	100-69-6	951	2.97818	3	4
37	100-69-6	673	2.82802	3	4
38	100-69-6	336	2.52634	2	4
40	100-74-3	1780	3.25042	3	4
41	100-74-3	1638	3.21431	3	4
42	10025-97-5	1560	3.19312	3	4
43	10025-97-5	4.67	0.669317	1	1
44	10026-13-8	660	2.81954	3	4
45	10026-13-8	600	2.77815	3	4
46	1003-03-8	383	2.5832	2	4
47	1003-03-8	329	2.5172	2	4
48	1003-03-8	289	2.4609	2	3
49	1003-03-8	26.15	1.41747	1	2
50	1003-14-1	1620	3.20952	3	4
51	1003-14-1	1460	3.16435	3	4
52	1003-14-1	1327	3.12287	3	4
53	10043-35-3	4080	3.61066	3	5
54	10043-35-3	3450	3.53782	3	5
55	10043-35-3	3160	3.49969	3	5
56	10043-35-3	2660	3.42488	3	5
57	10043-52-4	4179	3.62107	3	5
58	10043-52-4	3798	3.57955	3	5
59	10048-13-2	166	2.22011	2	3
60	10048-13-2	120	2.07918	2	3
61	10049-04-4	292	2.46538	2	3
62	10049-04-4	94	1.97313	2	3
63	10049-04-4	93.86	1.97248	2	3
64	10061-01-5	126	2.10037	2	3
65	10061-01-5	121	2.08279	2	3
66	10061-01-5	117	2.06819	2	3
67	10061-01-5	93	1.96848	2	3
68	10061-01-5	85	1.92942	2	3
69	10061-01-5	78	1.89209	2	3
70	10099-58-8	3200	3.50515	3	5
71	10099-58-8	2621	3.41847	3	5
74	101-02-0	1600	3.20412	3	4
75	101-02-0	444	2.64738	2	4
76	101-21-3	4200	3.62325	3	5
77	101-21-3	1200	3.07918	3	4
78	101-37-1	927	2.96708	3	4
79	101-37-1	753	2.87679	3	4
80	101-37-1	590	2.77085	3	4
81	101-41-7	2600	3.41497	3	5
82	101-41-7	2550	3.40654	3	5
83	101-54-2	847	2.92788	3	4
84	101-54-2	720	2.85733	3	4
85	101-54-2	464	2.66652	2	4
86	101-72-4	1620	3.20952	3	4
87	101-72-4	800	2.90309	3	4
88	101-72-4	720	2.85733	3	4
89	101-77-9	444	2.64738	2	4
90	101-77-9	351	2.54531	2	4
91	101-84-8	3990	3.60097	3	5
92	101-84-8	2830	3.45179	3	5
93	101-84-8	2450	3.38917	3	5
94	101-96-2	281	2.44871	2	3
95	101-96-2	271	2.43297	2	3
96	101-96-2	265	2.42325	2	3
97	101-96-2	222	2.34635	2	3
98	101-96-2	148	2.17026	2	3
99	10102-18-8	17.1	1.233	1	2
100	10102-18-8	14.7	1.16732	1	2
101	10102-18-8	7	0.845098	1	2
102	10108-64-2	225	2.35218	2	3
103	10108-64-2	202	2.30535	2	3
104	10108-64-2	170	2.23045	2	3
105	10108-64-2	168	2.22531	2	3
106	10108-64-2	166	2.22011	2	3
107	10108-64-2	132	2.12057	2	3
108	10108-64-2	88	1.94448	2	3
109	10108-64-2	87	1.93952	2	3
110	10124-43-3	1330	3.12385	3	4
111	10124-43-3	768	2.88536	3	4
112	10124-43-3	424	2.62737	2	4
113	10124-43-3	161	2.20683	2	3
114	101316-67-0	6620	3.82086	4	5
116	101316-67-0	5800	3.76343	4	5
117	101316-67-0	5390	3.73159	4	5
119	101316-67-0	4820	3.68305	3	5
120	101316-76-1	6620	3.82086	4	5
121	101316-76-1	5390	3.73159	4	5
122	101377-47-3	3278	3.51561	3	5
123	101377-47-3	3115	3.49346	3	5
124	101377-47-3	2929	3.46672	3	5
125	10141-05-6	978	2.99034	3	4
126	10141-05-6	691	2.83948	3	4
127	10141-05-6	434	2.63749	2	4
128	10141-05-6	140	2.14613	2	3
129	101795-01-1	6620	3.82086	4	5
130	101795-01-1	5390	3.73159	4	5
131	10196-49-3	1890	3.27646	3	4
132	10196-49-3	1645	3.21617	3	4
133	102-06-7	375	2.57403	2	4
134	102-06-7	323	2.5092	2	4
135	102-06-7	111	2.04532	2	3
136	102-06-7	107	2.02938	2	3
137	102-24-9	4080	3.61066	3	5
138	102-24-9	3450	3.53782	3	5
139	102-36-3	402	2.60423	2	4
140	102-36-3	91	1.95904	2	3
141	102-69-2	96	1.98227	2	3
142	102-69-2	72.5	1.86034	2	3
143	102-71-6	8000	3.90309	4	5
144	102-71-6	5530	3.74273	4	5
145	102-81-8	1075	3.03141	3	4
146	102-81-8	1070	3.02938	3	4
147	102-82-9	780	2.89209	3	4
148	102-82-9	420	2.62325	2	4
149	10210-68-1	754	2.87737	3	4
150	10210-68-1	753.8	2.87726	3	4
151	10222-01-2	235	2.37107	2	3
152	10222-01-2	178	2.25042	2	3
155	1025-15-6	1000	3	3	4
156	1025-15-6	812	2.90956	3	4
157	1025-15-6	707	2.84942	3	4
158	10258-54-5	4700	3.6721	3	5
159	10258-54-5	4300	3.63347	3	5
160	10265-92-6	27	1.43136	1	2
161	10265-92-6	16	1.20412	1	2
162	10265-92-6	14	1.14613	1	2
163	10265-92-6	11	1.04139	1	2
164	10265-92-6	7.5	0.875061	1	2
165	10294-26-5	3970	3.59879	3	5
166	10294-26-5	3804	3.58024	3	5
167	10294-26-5	3702	3.56844	3	5
168	10294-40-3	168	2.22531	2	3
169	10294-40-3	129.5	2.11227	2	3
170	10294-40-3	123.5	2.09167	2	3
171	10294-40-3	90.5	1.95665	2	3
172	10294-40-3	86.5	1.93702	2	3
173	10294-40-3	67	1.82607	2	3
174	103-11-7	6700	3.82607	4	5
175	103-11-7	5720	3.7574	4	5
176	103-11-7	5600	3.74819	4	5
177	103-11-7	4435	3.64689	3	5
178	103-23-1	9110	3.95952	4	5
179	103-23-1	9100	3.95904	4	5
180	103-23-1	5600	3.74819	4	5
183	103-34-4	5600	3.74819	4	5
184	103-34-4	4300	3.63347	3	5
185	103-37-7	3300	3.51851	3	5
186	103-37-7	2350	3.37107	3	5
187	103-37-7	2330	3.36736	3	5
188	103-37-7	1900	3.27875	3	4
189	103-37-7	1850	3.26717	3	4
190	103-41-3	5530	3.74273	4	5
191	103-41-3	5380	3.73078	4	5
192	103-45-7	5200	3.716	4	5
193	103-45-7	3670	3.56467	3	5
196	103-52-6	4857.6	3.68642	3	5
197	103-52-6	4600	3.66276	3	5
198	103-52-6	4570	3.65992	3	5
199	103-63-9	1642	3.21537	3	4
200	103-63-9	1476	3.16909	3	4
201	103-63-9	1340	3.1271	3	4
202	103-69-5	1100	3.04139	3	4
203	103-69-5	334	2.52375	2	4
204	103-71-9	940	2.97313	3	4
205	103-71-9	800	2.90309	3	4
206	103-74-2	9500	3.97772	4	5
207	103-74-2	6061	3.78254	4	5
208	103-74-2	4878	3.68824	3	5
209	103-74-2	3842	3.58456	3	5
210	103-90-2	2400	3.38021	3	5
211	103-90-2	1944	3.2887	3	4
212	10326-41-7	4936	3.69338	3	5
213	10326-41-7	3543	3.54937	3	5
214	1034-01-1	2710	3.43297	3	5
215	1034-01-1	1960	3.29226	3	4
216	103429-90-9	4700	3.6721	3	5
217	103429-90-9	4600	3.66276	3	5
218	103429-90-9	4500	3.65321	3	5
219	10361-29-2	2150	3.33244	3	5
220	10361-29-2	1800	3.25527	3	4
221	10361-37-2	676	2.82995	3	4
222	10361-37-2	645	2.80956	3	4
223	10361-37-2	619	2.79169	3	4
224	10361-37-2	419	2.62221	2	4
225	10361-37-2	408	2.61066	2	4
226	10361-37-2	400	2.60206	2	4
227	10361-37-2	150	2.17609	2	3
228	10361-37-2	132	2.12057	2	3
229	10361-37-2	118	2.07188	2	3
230	10361-82-7	3200	3.50515	3	5
231	10361-82-7	2900	3.4624	3	5
232	10361-82-7	2621	3.41847	3	5
233	10361-82-7	981	2.99167	3	4
234	10361-83-8	2900	3.4624	3	5
235	10361-83-8	901	2.95472	3	4
236	10361-93-0	1650	3.21748	3	4
237	10361-93-0	1300	3.11394	3	4
238	104-12-1	4710	3.67302	3	5
239	104-12-1	138	2.13988	2	3
240	104-15-4	2480	3.39445	3	5
241	104-15-4	400	2.60206	2	4
244	104-55-2	3400	3.53148	3	5
245	104-55-2	2220	3.34635	3	5
246	104-55-2	2200	3.34242	3	5
247	104-61-0	9780	3.99034	4	5
248	104-61-0	6600	3.81954	4	5
249	104-68-7	3526	3.54728	3	5
250	104-68-7	2140	3.33041	3	5
251	104-76-7	3730	3.57171	3	5
252	104-76-7	2053	3.31239	3	5
253	104-76-7	2047	3.31112	3	5
254	104-78-9	1410	3.14922	3	4
255	104-78-9	830	2.91908	3	4
256	104-78-9	550	2.74036	3	4
257	104-78-9	410	2.61278	2	4
258	104-88-1	1602	3.20466	3	4
259	104-88-1	1142	3.05767	3	4
260	104-88-1	840	2.92428	3	4
261	104-90-5	1797	3.25455	3	4
262	104-90-5	1737	3.2398	3	4
263	104-90-5	1697	3.22968	3	4
264	104-90-5	710	2.85126	3	4
270	104-94-9	1400	3.14613	3	4
271	104-94-9	1320	3.12057	3	4
272	10431-98-8	4290	3.63246	3	5
273	10431-98-8	2740	3.43775	3	5
274	10453-86-8	1721	3.23578	3	4
275	10453-86-8	1400	3.14613	3	4
276	10453-86-8	1244	3.09482	3	4
277	104653-34-1	0.56	-0.251812	1	1
278	104653-34-1	0.55	-0.259637	1	1
279	105-13-5	1340	3.1271	3	4
280	105-13-5	1200	3.07918	3	4
281	105-39-5	235	2.37107	2	3
282	105-39-5	180	2.25527	2	3
283	105-45-3	3370	3.52763	3	5
284	105-45-3	3228	3.50893	3	5
285	105-45-3	3000	3.47712	3	5
286	105-45-3	2580	3.41162	3	5
287	105-60-2	1876	3.27323	3	4
288	105-60-2	1600	3.20412	3	4
289	105-60-2	1475	3.16879	3	4
290	105-60-2	1210	3.08279	3	4
291	105-60-2	1200	3.07918	3	4
292	105-67-9	3200	3.50515	3	5
293	105-67-9	2300	3.36173	3	5
294	105-68-0	6924	3.84036	4	5
295	105-68-0	4324.5	3.63594	3	5
296	105-68-0	4000	3.60206	3	5
297	105512-06-9	2271	3.35622	3	5
298	105512-06-9	2240	3.35025	3	5
299	105512-06-9	2231	3.3485	3	5
300	105512-06-9	1392	3.14364	3	4
301	10563-29-8	1907	3.28035	3	4
302	10563-29-8	1669	3.22246	3	4
303	10563-29-8	1545	3.18893	3	4
304	10584-98-2	4439	3.64729	3	5
305	10584-98-2	2755	3.44012	3	5
306	10584-98-2	758	2.87967	3	4
307	10584-98-2	615	2.78888	3	4
308	10584-98-2	510	2.70757	3	4
309	10584-98-2	396	2.5977	2	4
310	10588-01-9	168	2.22531	2	3
311	10588-01-9	129.5	2.11227	2	3
312	10588-01-9	123.5	2.09167	2	3
313	10588-01-9	90.5	1.95665	2	3
314	10588-01-9	86.5	1.93702	2	3
315	10588-01-9	67	1.82607	2	3
316	10595-60-5	1895	3.27761	3	4
317	10595-60-5	1673	3.2235	3	4
318	10595-60-5	1459	3.16406	3	4
319	106-20-7	1640	3.21484	3	4
320	106-20-7	1149	3.06032	3	4
321	106-20-7	1008	3.00346	3	4
322	106-20-7	847	2.92788	3	4
323	106-23-0	2872	3.45818	3	5
324	106-23-0	2555	3.40739	3	5
325	106-23-0	2423	3.38435	3	5
326	106-23-0	2150	3.33244	3	5
327	106-26-3	6800	3.83251	4	5
328	106-26-3	4895	3.68975	3	5
329	106-42-3	6631	3.82158	4	5
330	106-42-3	4300	3.63347	3	5
331	106-42-3	3523	3.54691	3	5
332	106-43-4	2273	3.3566	3	5
333	106-43-4	2100	3.32222	3	5
334	106-44-5	1800	3.25527	3	4
335	106-44-5	207	2.31597	2	3
336	106-46-7	3863	3.58692	3	5
337	106-46-7	3790	3.57864	3	5
338	106-47-8	340	2.53148	2	4
339	106-47-8	310	2.49136	2	4
340	106-48-9	1258	3.09968	3	4
341	106-48-9	988	2.99476	3	4
342	106-48-9	670	2.82607	3	4
343	106-49-0	656	2.8169	3	4
344	106-49-0	336	2.52634	2	4
345	106-51-4	130	2.11394	2	3
346	106-51-4	100	2	2	3
347	106-51-4	5.6	0.748188	1	2
351	106-63-8	7070	3.84942	4	5
352	106-63-8	4895	3.68975	3	5
353	106-75-2	1650	3.21748	3	4
354	106-75-2	389	2.58995	2	4
355	106-87-6	2800	3.44716	3	5
356	106-87-6	2130	3.32838	3	5
357	106-88-7	1170	3.06819	3	4
358	106-88-7	900	2.95424	3	4
359	106-89-8	282	2.45025	2	3
360	106-89-8	218	2.33846	2	3
361	106-89-8	210	2.32222	2	3
362	106-89-8	175	2.24304	2	3
363	106-89-8	90	1.95424	2	3
364	106-89-8	40	1.60206	1	2
365	106-90-1	210	2.32222	2	3
366	106-90-1	150	2.17609	2	3
367	106-91-2	597	2.77597	3	4
368	106-91-2	290	2.4624	2	3
369	106-92-3	1746	3.24204	3	4
370	106-92-3	1600	3.20412	3	4
371	106-92-3	1164	3.06595	3	4
372	106-92-3	830	2.91908	3	4
373	106-93-4	420	2.62325	2	4
374	106-93-4	146	2.16435	2	3
375	106-93-4	140	2.14613	2	3
376	106-93-4	117	2.06819	2	3
377	106-93-4	110	2.04139	2	3
378	106-93-4	108	2.03342	2	3
379	106-93-4	79	1.89763	2	3
380	106-93-4	55	1.74036	2	3
381	106392-12-5	9380	3.9722	4	5
382	106392-12-5	2300	3.36173	3	5
383	1065336-91-5	3230	3.5092	3	5
384	1065336-91-5	3125	3.49485	3	5
385	1066-33-7	1576	3.19756	3	4
386	1066-33-7	1470	3.16732	3	4
387	106797-53-9	4032	3.60552	3	5
388	106797-53-9	3198	3.50488	3	5
389	106797-53-9	2098	3.32181	3	5
390	107-02-8	26	1.41497	1	2
391	107-02-8	11.8	1.07188	1	2
392	107-02-8	10.3	1.01284	1	2
393	107-03-9	1790	3.25285	3	4
394	107-03-9	1730	3.23805	3	4
395	107-05-1	460	2.66276	2	4
396	107-05-1	455	2.65801	2	4
397	107-05-1	435	2.63849	2	4
398	107-05-1	425	2.62839	2	4
399	107-05-1	419	2.62221	2	4
400	107-05-1	379	2.57864	2	4
401	107-05-1	293	2.46687	2	3
402	107-05-1	275	2.43933	2	3
403	107-07-3	71	1.85126	2	3
404	107-07-3	58	1.76343	2	3
405	107-10-8	570	2.75587	3	4
406	107-10-8	370	2.5682	2	4
407	107-11-9	106	2.02531	2	3
408	107-11-9	102	2.0086	2	3
409	107-13-1	93	1.96848	2	3
410	107-13-1	78	1.89209	2	3
411	107-15-3	1200	3.07918	3	4
412	107-15-3	893	2.95085	3	4
413	107-15-3	866	2.93752	3	4
414	107-15-3	841	2.9248	3	4
415	107-16-4	16	1.20412	1	2
416	107-16-4	8	0.90309	1	2
417	107-18-6	105	2.02119	2	3
418	107-18-6	99	1.99564	2	3
419	107-18-6	64	1.80618	2	3
420	107-19-7	93	1.96848	2	3
421	107-19-7	54	1.73239	2	3
422	107-19-7	20	1.30103	1	2
423	107-20-0	133	2.12385	2	3
424	107-20-0	89	1.94939	2	3
425	107-20-0	23	1.36173	1	2
426	107-21-1	9058	3.95703	4	5
427	107-21-1	8540	3.93146	4	5
428	107-21-1	8120	3.90956	4	5
429	107-21-1	7887	3.89691	4	5
430	107-21-1	7712	3.88717	4	5
431	107-21-1	7000	3.8451	4	5
432	107-21-1	6133	3.78767	4	5
433	107-21-1	5890	3.77012	4	5
434	107-21-1	5380	3.73078	4	5
435	107-21-1	4700	3.6721	3	5
436	107-21-1	4600	3.66276	3	5
437	107-21-1	4000	3.60206	3	5
438	107-22-2	7070	3.84942	4	5
439	107-22-2	4290	3.63246	3	5
440	107-22-2	2960	3.47129	3	5
441	107-22-2	1400	3.14613	3	4
442	107-31-3	1500	3.17609	3	4
443	107-31-3	475	2.67669	2	4
444	107-41-5	4790	3.68034	3	5
445	107-41-5	4700	3.6721	3	5
446	107-41-5	3700	3.5682	3	5
447	107-45-9	381	2.58092	2	4
448	107-45-9	313	2.49554	2	4
449	107-45-9	218	2.33846	2	3
450	107-49-3	1.1	0.0413927	1	1
451	107-49-3	0.5	-0.30103	1	1
452	107-59-5	418	2.62118	2	4
453	107-59-5	380	2.57978	2	4
454	107-71-1	3083	3.48897	3	5
455	107-71-1	2562	3.40858	3	5
456	107-71-1	2130	3.32838	3	5
457	107-85-7	520	2.716	3	4
458	107-85-7	427	2.63043	2	4
459	107-85-7	341	2.53275	2	4
460	107-85-7	328	2.51587	2	4
461	107-86-8	810	2.90849	3	4
462	107-86-8	690	2.83885	3	4
463	107-92-6	8790	3.94399	4	5
464	107-92-6	2940	3.46835	3	5
465	107-92-6	1632	3.21272	3	4
466	107-96-0	96	1.98227	2	3
467	107-96-0	63	1.79934	2	3
468	107-98-2	7510	3.87564	4	5
469	107-98-2	5710	3.75664	4	5
470	107-98-2	4277	3.63114	3	5
471	107-98-2	4016	3.60379	3	5
472	107-98-2	3739	3.57276	3	5
473	1070-70-8	1544	3.18865	3	4
474	1070-70-8	1336	3.12581	3	4
475	1070-70-8	1195	3.07737	3	4
476	1070-70-8	738	2.86806	3	4
477	1072-68-0	969	2.98632	3	4
478	1072-68-0	859	2.93399	3	4
479	107534-96-3	3352	3.5253	3	5
480	107534-96-3	1700	3.23045	3	4
481	1076-97-7	2263	3.35468	3	5
482	1076-97-7	1903	3.27944	3	4
483	1077-28-7	1210	3.08279	3	4
484	1077-28-7	1190	3.07555	3	4
487	108-01-0	2140	3.33041	3	5
488	108-01-0	2083	3.31869	3	5
489	108-01-0	1220.1	3.0864	3	4
490	108-01-0	1203.2	3.08034	3	4
491	108-01-0	1182.7	3.07287	3	4
492	108-03-2	528	2.72263	3	4
493	108-03-2	506	2.70415	3	4
494	108-03-2	484	2.68485	2	4
495	108-05-4	2920	3.46538	3	5
496	108-05-4	2900	3.4624	3	5
497	108-10-1	4600	3.66276	3	5
498	108-10-1	2080	3.31806	3	5
499	108-11-2	2600	3.41497	3	5
500	108-11-2	2590	3.4133	3	5
501	108-18-9	770	2.88649	3	4
502	108-18-9	540	2.73239	3	4
503	108-18-9	420	2.62325	2	4
504	108-18-9	310	2.49136	2	4
505	108-21-4	6750	3.8293	4	5
506	108-21-4	3000	3.47712	3	5
507	108-23-6	1070	3.02938	3	4
508	108-23-6	468.3	2.67052	2	4
511	108-30-5	2157.2	3.33389	3	5
512	108-30-5	1794.9	3.25404	3	4
513	108-30-5	1510.5	3.17912	3	4
514	108-30-5	1510	3.17898	3	4
515	108-31-6	1090	3.03743	3	4
516	108-31-6	1050	3.02119	3	4
517	108-31-6	1030	3.01284	3	4
518	108-31-6	900	2.95424	3	4
519	108-31-6	400	2.60206	2	4
520	108-31-6	235	2.37107	2	3
521	108-38-3	6631	3.82158	4	5
522	108-38-3	4300	3.63347	3	5
523	108-38-3	3523	3.54691	3	5
524	108-42-9	1034	3.01452	3	4
525	108-42-9	880	2.94448	3	4
526	108-42-9	400	2.60206	2	4
527	108-42-9	353	2.54777	2	4
528	108-42-9	256	2.40824	2	3
529	108-44-1	1430	3.15534	3	4
530	108-44-1	1160	3.06446	3	4
531	108-44-1	974	2.98856	3	4
532	108-44-1	450	2.65321	2	4
533	108-45-2	650	2.81291	3	4
534	108-45-2	280	2.44716	2	3
535	108-46-3	980	2.99123	3	4
536	108-46-3	533	2.72673	3	4
537	108-46-3	510	2.70757	3	4
538	108-46-3	489	2.68931	2	4
539	108-46-3	370	2.5682	2	4
540	108-46-3	301	2.47857	2	4
541	108-55-4	1410	3.14922	3	4
542	108-55-4	540	2.73239	3	4
543	108-62-3	630	2.79934	3	4
544	108-62-3	398	2.59988	2	4
545	108-62-3	283	2.45179	2	3
546	108-62-3	227	2.35603	2	3
547	108-65-6	8532	3.93105	4	5
548	108-65-6	6190	3.79169	4	5
549	108-65-6	5155	3.71223	4	5
550	108-69-0	710	2.85126	3	4
551	108-69-0	707	2.84942	3	4
552	108-77-0	1143	3.05805	3	4
553	108-77-0	485	2.68574	2	4
554	108-77-0	356	2.55145	2	4
555	108-77-0	333.6	2.52323	2	4
556	108-77-0	327	2.51455	2	4
557	108-77-0	315	2.49831	2	4
558	108-77-0	208	2.31806	2	3
559	108-78-1	3850	3.58546	3	5
560	108-78-1	3800	3.57978	3	5
561	108-78-1	3200	3.50515	3	5
562	108-78-1	3161	3.49982	3	5
563	108-78-1	3160	3.49969	3	5
564	108-83-8	6933	3.84092	4	5
565	108-83-8	6899	3.83879	4	5
566	108-83-8	5800	3.76343	4	5
567	108-83-8	5750	3.75967	4	5
568	108-83-8	5285	3.72304	4	5
569	108-83-8	5233	3.71875	4	5
570	108-86-1	3591	3.55522	3	5
571	108-86-1	2383	3.37712	3	5
572	108-88-3	5580	3.74663	4	5
573	108-88-3	636	2.80346	3	4
574	108-89-4	1290	3.11059	3	4
575	108-89-4	800	2.90309	3	4
576	108-89-4	440	2.64345	2	4
577	108-90-7	2290	3.35984	3	5
578	108-90-7	1760	3.24551	3	4
579	108-90-7	1110	3.04532	3	4
580	108-91-8	156	2.19312	2	3
581	108-91-8	11	1.04139	1	2
582	108-93-0	2060	3.31387	3	5
583	108-93-0	1550	3.19033	3	4
584	108-93-0	1400	3.14613	3	4
585	108-94-1	2650	3.42325	3	5
586	108-94-1	1890	3.27646	3	4
587	108-98-5	46.2	1.66464	1	2
588	108-98-5	46	1.66276	1	2
589	108-99-6	710	2.85126	3	4
590	108-99-6	630	2.79934	3	4
591	108-99-6	400	2.60206	2	4
592	108050-54-0	850	2.92942	3	4
593	108050-54-0	800	2.90309	3	4
594	109-02-4	1960	3.29226	3	4
595	109-02-4	1723.2	3.23634	3	4
596	109-02-4	1442.3	3.15906	3	4
597	109-02-4	1212.4	3.08365	3	4
598	109-06-8	1410	3.14922	3	4
599	109-06-8	885	2.94694	3	4
600	109-06-8	810	2.90849	3	4
601	109-52-4	4600	3.66276	3	5
602	109-52-4	1844	3.26576	3	4
603	109-52-4	1720	3.23553	3	4
604	109-52-4	1055	3.02325	3	4
605	109-55-7	1600	3.20412	3	4
606	109-55-7	1037	3.01578	3	4
607	109-55-7	442.7	2.64611	2	4
608	109-55-7	410	2.61278	2	4
609	109-55-7	377.1	2.57646	2	4
610	109-60-4	9800	3.99123	4	5
611	109-60-4	9370	3.97174	4	5
612	109-61-5	1210	3.08279	3	4
613	109-61-5	1100	3.04139	3	4
614	109-61-5	872	2.94052	3	4
615	109-65-9	3161	3.49982	3	5
616	109-65-9	2761	3.44107	3	5
617	109-67-1	4960	3.69548	3	5
618	109-67-1	4597	3.66247	3	5
619	109-70-6	1200	3.07918	3	4
620	109-70-6	1100	3.04139	3	4
621	109-70-6	930	2.96848	3	4
622	109-73-9	382.4	2.58252	2	4
623	109-73-9	371.8	2.57031	2	4
624	109-73-9	365.7	2.56312	2	4
625	109-74-0	350	2.54407	2	4
626	109-74-0	135	2.13033	2	3
627	109-76-2	548	2.73878	3	4
629	109-76-2	311	2.49276	2	4
630	109-78-4	10000	4	4	5
631	109-78-4	3200	3.50515	3	5
632	109-83-1	1880	3.27416	3	4
633	109-83-1	1391	3.14333	3	4
634	109-86-4	3930	3.59439	3	5
635	109-86-4	3400	3.53148	3	5
636	109-86-4	2460	3.39094	3	5
637	109-86-4	2370	3.37475	3	5
638	109-86-4	2257	3.35353	3	5
639	109-89-7	1000	3	3	4
640	109-89-7	540	2.73239	3	4
641	109-94-4	4290	3.63246	3	5
642	109-94-4	1850	3.26717	3	4
643	109293-97-2	4800	3.68124	3	5
644	109293-97-2	3300	3.51851	3	5
645	109293-98-3	4800	3.68124	3	5
646	109293-98-3	4000	3.60206	3	5
647	109293-98-3	3300	3.51851	3	5
648	1095-90-5	95	1.97772	2	3
649	1095-90-5	86	1.9345	2	3
650	1095-90-5	30	1.47712	1	2
652	110-01-0	2450	3.38917	3	5
653	110-01-0	1850	3.26717	3	4
654	110-01-0	1750	3.24304	3	4
655	110-12-3	3870	3.58771	3	5
656	110-12-3	3200	3.50515	3	5
657	110-12-3	2542	3.40518	3	5
658	110-16-7	2870	3.45788	3	5
659	110-16-7	708	2.85003	3	4
660	110-18-9	1580	3.19866	3	4
661	110-18-9	268	2.42813	2	3
662	110-43-0	1670	3.22272	3	4
663	110-43-0	1600	3.20412	3	4
664	110-49-6	3930	3.59439	3	5
665	110-49-6	2900	3.4624	3	5
666	110-49-6	1250	3.09691	3	4
667	110-52-1	473	2.67486	2	4
668	110-52-1	454	2.65706	2	4
670	110-59-8	1310	3.11727	3	4
671	110-59-8	1070	3.02938	3	4
672	110-59-8	705	2.84819	3	4
673	110-59-8	332	2.52114	2	4
674	110-62-3	6490	3.81224	4	5
675	110-62-3	4581	3.66096	3	5
676	110-63-4	1780	3.25042	3	4
677	110-63-4	1670	3.22272	3	4
678	110-63-4	1525	3.18327	3	4
679	110-63-4	1350	3.13033	3	4
680	110-65-6	176	2.24551	2	3
681	110-65-6	132	2.12057	2	3
682	110-65-6	105	2.02119	2	3
683	110-65-6	104	2.01703	2	3
684	110-73-6	1610	3.20683	3	4
685	110-73-6	1073	3.0306	3	4
686	110-73-6	1020	3.0086	3	4
687	110-75-8	250	2.39794	2	3
688	110-75-8	210	2.32222	2	3
689	110-76-9	950	2.97772	3	4
690	110-76-9	900	2.95424	3	4
691	110-76-9	845	2.92686	3	4
692	110-76-9	810	2.90849	3	4
693	110-80-5	5500	3.74036	4	5
694	110-80-5	3460	3.53908	3	5
695	110-80-5	2125	3.32736	3	5
696	110-80-5	1746	3.24204	3	4
697	110-80-5	1519	3.18156	3	4
698	110-85-0	4900	3.6902	3	5
699	110-85-0	3680	3.56585	3	5
700	110-85-0	3200	3.50515	3	5
701	110-85-0	2600	3.41497	3	5
702	110-85-0	2500	3.39794	3	5
703	110-85-0	2300	3.36173	3	5
704	110-85-0	2050	3.31175	3	5
705	110-85-0	1900	3.27875	3	4
706	110-86-1	1580	3.19866	3	4
707	110-86-1	1500	3.17609	3	4
708	110-86-1	891	2.94988	3	4
709	110-89-4	740	2.86923	3	4
710	110-89-4	488	2.68842	2	4
711	110-89-4	447	2.65031	2	4
712	110-89-4	445	2.64836	2	4
713	110-89-4	405	2.60746	2	4
714	110-89-4	337	2.52763	2	4
715	110-91-8	1913	3.28171	3	4
716	110-91-8	1600	3.20412	3	4
717	110-91-8	1450	3.16137	3	4
718	110-91-8	1050	3.02119	3	4
719	110-93-0	4100	3.61278	3	5
720	110-93-0	3570	3.55267	3	5
722	110-95-2	624	2.79518	3	4
723	110-95-2	320	2.50515	2	4
724	110-97-4	7600	3.88081	4	5
725	110-97-4	4765	3.67806	3	5
726	110488-70-5	4754	3.67706	3	5
727	110488-70-5	4715	3.67348	3	5
728	110488-70-5	3900	3.59106	3	5
729	11097-69-1	1400	3.14613	3	4
730	11097-69-1	1010	3.00432	3	4
731	111-14-8	8370	3.92273	4	5
732	111-14-8	7000	3.8451	4	5
733	111-15-9	5100	3.70757	4	5
734	111-15-9	3900	3.59106	3	5
735	111-15-9	2900	3.4624	3	5
736	111-15-9	2700	3.43136	3	5
737	111-18-2	350	2.54407	2	4
738	111-18-2	336	2.52634	2	4
739	111-18-2	238	2.37658	2	3
740	111-26-2	670	2.82607	3	4
742	111-26-2	390	2.59106	2	4
743	111-26-2	244	2.38739	2	3
744	111-27-3	4870	3.68753	3	5
745	111-27-3	4590	3.66181	3	5
746	111-27-3	4420	3.64542	3	5
747	111-27-3	3210	3.50651	3	5
748	111-27-3	720	2.85733	3	4
749	111-30-8	2380	3.37658	3	5
750	111-30-8	1470	3.16732	3	4
751	111-30-8	1330	3.12385	3	4
752	111-30-8	820	2.91381	3	4
753	111-30-8	418	2.62118	2	4
754	111-30-8	352	2.54654	2	4
755	111-30-8	315	2.49831	2	4
756	111-30-8	285	2.45484	2	3
757	111-30-8	252	2.4014	2	3
758	111-30-8	246	2.39094	2	3
759	111-30-8	154	2.18752	2	3
760	111-30-8	134	2.1271	2	3
761	111-36-4	600	2.77815	3	4
762	111-36-4	360	2.5563	2	4
763	111-40-0	2330	3.36736	3	5
764	111-40-0	1080	3.03342	3	4
765	111-42-2	710	2.85126	3	4
766	111-42-2	210	2.32222	2	3
767	111-44-4	175	2.24304	2	3
769	111-44-4	144	2.15836	2	3
771	111-44-4	122	2.08636	2	3
773	111-44-4	105	2.02119	2	3
774	111-44-4	75	1.87506	2	3
775	111-55-7	6860	3.83632	4	5
776	111-55-7	6850	3.83569	4	5
777	111-70-6	6200	3.79239	4	5
778	111-70-6	5500	3.74036	4	5
779	111-70-6	3250	3.51188	3	5
780	111-76-2	1746	3.24204	3	4
781	111-76-2	1480	3.17026	3	4
782	111-76-2	880	2.94448	3	4
783	111-76-2	615	2.78888	3	4
784	111-76-2	470	2.6721	2	4
785	111-77-3	9210	3.96426	4	5
786	111-77-3	7128	3.85297	4	5
787	111-77-3	6310	3.80003	4	5
788	111-77-3	5500	3.74036	4	5
789	111-90-0	9740	3.98856	4	5
790	111-90-0	7500	3.87506	4	5
791	111-90-0	7300	3.86332	4	5
792	111-90-0	6500	3.81291	4	5
793	111-90-0	6300	3.79934	4	5
794	111-90-0	5600	3.74819	4	5
795	111-90-0	5540	3.74351	4	5
796	111-90-0	1920	3.2833	3	4
797	111-92-2	220	2.34242	2	3
798	111-92-2	189	2.27646	2	3
799	111-96-6	5400	3.73239	4	5
800	111-96-6	4760	3.67761	3	5
801	11128-29-3	5560	3.74507	4	5
802	11128-29-3	3401	3.53161	3	5
803	11128-29-3	3305	3.51917	3	5
804	11128-29-3	3225	3.50853	3	5
805	1113-38-8	475	2.67669	2	4
806	1113-38-8	375	2.57403	2	4
807	11138-47-9	2670	3.42651	3	5
808	11138-47-9	2567	3.40943	3	5
809	11138-47-9	2360	3.37291	3	5
810	11138-47-9	2100	3.32222	3	5
811	11138-47-9	1800	3.25527	3	4
812	11138-47-9	1700	3.23045	3	4
813	11138-47-9	1300	3.11394	3	4
814	11138-47-9	1120	3.04922	3	4
815	11138-47-9	890	2.94939	3	4
816	1114-71-2	1120	3.04922	3	4
817	1114-71-2	921	2.96426	3	4
818	1115-70-4	1770	3.24797	3	4
819	1115-70-4	1600	3.20412	3	4
820	1115-70-4	1000	3	3	4
821	111850-24-9	7920	3.89873	4	5
822	111850-24-9	6600	3.81954	4	5
823	111850-24-9	6555	3.81657	4	5
824	111850-24-9	5500	3.74036	4	5
825	111850-24-9	4960	3.69548	3	5
826	111988-49-9	836	2.92221	3	4
827	111988-49-9	621	2.79309	3	4
828	111988-49-9	444	2.64738	2	4
829	111988-49-9	396	2.5977	2	4
830	111988-49-9	296	2.47129	2	3
831	111988-49-9	274	2.43775	2	3
832	112-00-5	910	2.95904	3	4
833	112-00-5	800	2.90309	3	4
834	112-00-5	681	2.83315	3	4
835	112-02-7	861	2.935	3	4
836	112-02-7	699	2.84448	3	4
837	112-02-7	450	2.65321	2	4
838	112-03-8	1250	3.09691	3	4
839	112-03-8	702.5	2.84665	3	4
840	112-07-2	7030	3.84696	4	5
841	112-07-2	3000	3.47712	3	5
842	112-07-2	2400	3.38021	3	5
843	112-07-2	1880	3.27416	3	4
844	112-18-5	1890	3.27646	3	4
845	112-18-5	1450	3.16137	3	4
846	112-18-5	740	2.86923	3	4
847	112-34-5	9623	3.98331	4	5
848	112-34-5	7300	3.86332	4	5
849	112-34-5	7292	3.86285	4	5
850	112-34-5	7291	3.86279	4	5
851	112-34-5	6600	3.81954	4	5
852	112-34-5	6560	3.8169	4	5
853	112-34-5	6530	3.81491	4	5
854	112-34-5	6050	3.78176	4	5
855	112-34-5	5660	3.75282	4	5
856	112-34-5	5080	3.70586	4	5
857	112-34-5	4500	3.65321	3	5
858	112-36-7	9740	3.98856	4	5
859	112-36-7	4970	3.69636	3	5
860	112-49-2	5877	3.76916	4	5
861	112-49-2	5390	3.73159	4	5
862	112-57-2	3990	3.60097	3	5
863	112-57-2	2100	3.32222	3	5
864	112-70-9	4750	3.67669	3	5
865	112-70-9	4720	3.67394	3	5
866	112-75-4	2118	3.32593	3	5
867	112-75-4	2116	3.32552	3	5
868	112-75-4	1320	3.12057	3	4
869	1121-60-4	603	2.78032	3	4
870	1121-60-4	585	2.76716	3	4
871	1121-60-4	566	2.75282	3	4
872	1122-58-3	140	2.14613	2	3
873	1122-58-3	119	2.07555	2	3
874	1122-58-3	100	2	2	3
875	1129-41-5	580	2.76343	3	4
876	1129-41-5	498	2.69723	2	4
877	1129-41-5	268	2.42813	2	3
878	113-00-8	1120	3.04922	3	4
879	113-00-8	557	2.74586	3	4
880	113-00-8	475	2.67669	2	4
881	1134-23-2	3200	3.50515	3	5
882	1134-23-2	2275	3.35698	3	5
883	1134-23-2	1678	3.22479	3	4
884	113534-44-4	286	2.45637	2	3
885	113534-44-4	217	2.33646	2	3
886	113534-44-4	171.6	2.23452	2	3
887	113534-44-4	130	2.11394	2	3
888	114-07-8	9272	3.96717	4	5
889	114-07-8	4600	3.66276	3	5
890	114-26-1	86	1.9345	2	3
891	114-26-1	83	1.91908	2	3
892	114-26-1	41	1.61278	1	2
893	1147459-12-8	2570	3.40993	3	5
894	1147459-12-8	1740	3.24055	3	4
895	115-19-5	1950	3.29003	3	4
896	115-19-5	1420	3.15229	3	4
897	115-21-9	1330	3.12385	3	4
898	115-21-9	800	2.90309	3	4
899	115-27-5	2562	3.40858	3	5
900	115-27-5	2480	3.39445	3	5
901	115-27-5	2336	3.36847	3	5
902	115-27-5	2300	3.36173	3	5
903	115-27-5	2130	3.32838	3	5
904	115-70-8	4571	3.66001	3	5
905	115-70-8	3882	3.58906	3	5
906	115-84-4	5040	3.70243	4	5
907	115-84-4	3000	3.47712	3	5
908	115-84-4	2900	3.4624	3	5
909	115-84-4	2800	3.44716	3	5
910	115-86-6	3800	3.57978	3	5
911	115-86-6	3500	3.54407	3	5
912	115-90-2	4	0.60206	1	1
913	115-90-2	2.2	0.342423	1	1
914	115-90-2	1.8	0.255273	1	1
915	115-96-8	1410	3.14922	3	4
916	115-96-8	1230	3.08991	3	4
917	115-96-8	1150	3.0607	3	4
918	115-96-8	794	2.89982	3	4
919	115-96-8	517	2.71349	3	4
920	115-96-8	501	2.69984	3	4
921	115-96-8	430	2.63347	2	4
922	116-01-8	340	2.53148	2	4
923	116-01-8	125	2.09691	2	3
924	116-06-3	0.9	-0.0457575	1	1
925	116-06-3	0.65	-0.187087	1	1
926	116-06-3	0.5	-0.30103	1	1
927	116-16-5	1550	3.19033	3	4
928	116-16-5	1300	3.11394	3	4
929	116-16-5	240	2.38021	2	3
930	116-17-6	1032	3.01368	3	4
931	116-17-6	167	2.22272	2	3
932	116-53-0	2462	3.39129	3	5
933	116-53-0	1750	3.24304	3	4
934	116255-48-2	365	2.56229	2	4
935	116255-48-2	328	2.51587	2	4
936	117-18-0	7500	3.87506	4	5
937	117-18-0	1256	3.09899	3	4
938	117-18-0	250	2.39794	2	3
939	117-80-6	1300	3.11394	3	4
940	117-80-6	160	2.20412	2	3
941	1174522-16-7	7050	3.84819	4	5
942	1174522-16-7	5210	3.71684	4	5
943	118-71-8	2330	3.36736	3	5
944	118-71-8	1440	3.15836	3	4
945	118-75-2	6951	3.84205	4	5
946	118-75-2	4000	3.60206	3	5
947	118-79-6	5012	3.70001	4	5
950	118-79-6	3686	3.56656	3	5
951	118-79-6	1486	3.17202	3	4
952	118-92-3	5410	3.7332	4	5
953	118-92-3	4549	3.65792	3	5
954	118-93-4	2700	3.43136	3	5
955	118-93-4	2298	3.36135	3	5
956	118-93-4	2127	3.32777	3	5
957	118-93-4	1983	3.29732	3	4
958	118-96-7	1320	3.12057	3	4
959	118-96-7	1010	3.00432	3	4
960	118-96-7	795	2.90037	3	4
961	118-96-7	607	2.78319	3	4
962	118135-28-7	4378	3.64128	3	5
963	118135-28-7	3574	3.55315	3	5
964	118685-34-0	1400	3.14613	3	4
966	118685-34-0	1300	3.11394	3	4
967	118832-72-7	4721	3.67403	3	5
968	118832-72-7	4646	3.66708	3	5
969	118832-72-7	4128	3.61574	3	5
970	1189-71-5	740	2.86923	3	4
971	1189-71-5	680	2.83251	3	4
972	1189173-42-9	7093	3.85083	4	5
973	1189173-42-9	6318	3.80058	4	5
974	1189173-42-9	5558	3.74492	4	5
975	119-34-6	3300	3.51851	3	5
976	119-34-6	1470	3.16732	3	4
977	119-36-8	2820	3.45025	3	5
978	119-36-8	887	2.94792	3	4
979	1191-16-8	3000	3.47712	3	5
981	1191-16-8	2900	3.4624	3	5
982	119168-77-3	997	2.9987	3	4
983	119168-77-3	595	2.77452	3	4
984	119791-41-2	58	1.76343	2	3
985	119791-41-2	53	1.72428	2	3
986	120-32-1	4462	3.64953	3	5
987	120-32-1	4147	3.61773	3	5
988	120-32-1	3852	3.58569	3	5
989	120-51-4	2080	3.31806	3	5
990	120-51-4	1900	3.27875	3	4
991	120-51-4	1700	3.23045	3	4
992	120-55-8	4843	3.68511	3	5
993	120-55-8	4190	3.62221	3	5
994	120-55-8	3535	3.54839	3	5
995	120-55-8	2830	3.45179	3	5
996	120-58-1	1340	3.1271	3	4
997	120-58-1	1300	3.11394	3	4
998	120-82-1	930	2.96848	3	4
999	120-82-1	756	2.87852	3	4
1000	120-83-2	2830	3.45179	3	5
1001	120-83-2	580	2.76343	3	4
1002	120-83-2	47	1.6721	1	2
1003	12003-13-3	3700	3.5682	3	5
1004	12003-13-3	1100	3.04139	3	4
1005	12003-13-3	370	2.5682	2	4
1006	12003-13-3	130	2.11394	2	3
1007	120068-37-3	103	2.01284	2	3
1008	120068-37-3	92	1.96379	2	3
1009	12007-92-0	5560	3.74507	4	5
1010	12007-92-0	4080	3.61066	3	5
1011	12007-92-0	3450	3.53782	3	5
1012	12007-92-0	3401	3.53161	3	5
1013	12007-92-0	3305	3.51917	3	5
1014	12007-92-0	3225	3.50853	3	5
1015	12007-92-0	3160	3.49969	3	5
1016	12007-92-0	2660	3.42488	3	5
1017	12008-39-8	5560	3.74507	4	5
1018	12008-39-8	3401	3.53161	3	5
1019	12008-39-8	3305	3.51917	3	5
1020	12008-39-8	3225	3.50853	3	5
1021	12008-41-2	5560	3.74507	4	5
1022	12008-41-2	4080	3.61066	3	5
1023	12008-41-2	3450	3.53782	3	5
1024	12008-41-2	3401	3.53161	3	5
1025	12008-41-2	3305	3.51917	3	5
1026	12008-41-2	3225	3.50853	3	5
1027	12008-41-2	3160	3.49969	3	5
1028	12008-41-2	2660	3.42488	3	5
1029	12027-06-4	3129	3.49541	3	5
1030	12027-06-4	3118	3.49388	3	5
1031	12027-06-4	2779	3.44389	3	5
1032	12027-06-4	2489	3.39602	3	5
1033	12027-67-7	4461	3.64943	3	5
1034	12027-67-7	4233	3.62665	3	5
1035	12027-67-7	4040	3.60638	3	5
1036	12027-67-7	3884	3.58928	3	5
1037	12027-67-7	3883	3.58917	3	5
1038	12027-67-7	3830	3.5832	3	5
1039	12027-67-7	2689	3.42959	3	5
1040	12027-67-7	333	2.52244	2	4
1041	1204-28-0	3340	3.52375	3	5
1042	1204-28-0	3192	3.50406	3	5
1043	1204-28-0	2730	3.43616	3	5
1044	1204-28-0	2030	3.3075	3	5
1045	12040-58-3	4080	3.61066	3	5
1046	12040-58-3	3450	3.53782	3	5
1047	12040-58-3	3160	3.49969	3	5
1048	12040-58-3	2660	3.42488	3	5
1049	1205-17-0	3561	3.55157	3	5
1050	1205-17-0	3362	3.5266	3	5
1051	12054-48-7	1565	3.19451	3	4
1052	12054-48-7	1540	3.18752	3	4
1053	12054-48-7	1515	3.18041	3	4
1054	120606-08-8	936	2.97128	3	4
1055	120606-08-8	838	2.92324	3	4
1056	12069-69-1	1434	3.15655	3	4
1057	12069-69-1	1385	3.14145	3	4
1058	12069-69-1	1350	3.13033	3	4
1059	12069-69-1	1291	3.11093	3	4
1060	120928-09-8	138	2.13988	2	3
1061	120928-09-8	136	2.13354	2	3
1062	120928-09-8	134	2.1271	2	3
1063	121-00-6	4000	3.60206	3	5
1064	121-00-6	2910	3.46389	3	5
1065	121-14-2	893	2.95085	3	4
1066	121-14-2	650	2.81291	3	4
1067	121-14-2	568	2.75435	3	4
1068	121-14-2	400	2.60206	2	4
1069	121-14-2	270	2.43136	2	3
1070	121-14-2	268	2.42813	2	3
1071	121-19-7	81	1.90849	2	3
1072	121-19-7	44	1.64345	1	2
1073	121-20-0	2370	3.37475	3	5
1074	121-20-0	1030	3.01284	3	4
1075	121-21-1	2370	3.37475	3	5
1076	121-21-1	1030	3.01284	3	4
1077	121-21-1	260	2.41497	2	3
1078	121-29-9	2370	3.37475	3	5
1079	121-29-9	1200	3.07918	3	4
1080	121-29-9	1030	3.01284	3	4
1081	121-33-5	3925	3.59384	3	5
1082	121-33-5	3830	3.5832	3	5
1083	121-33-5	3300	3.51851	3	5
1084	121-33-5	2800	3.44716	3	5
1085	121-33-5	1580	3.19866	3	4
1086	121-44-8	1030	3.01284	3	4
1087	121-44-8	730	2.86332	3	4
1088	121-44-8	460	2.66276	2	4
1089	121-69-7	1410	3.14922	3	4
1090	121-69-7	1300	3.11394	3	4
1091	121-69-7	951	2.97818	3	4
1092	121-73-3	470	2.6721	2	4
1093	121-73-3	420	2.62325	2	4
1094	121-75-5	1778	3.24993	3	4
1095	121-75-5	1500	3.17609	3	4
1096	121-75-5	1486	3.17202	3	4
1097	121-75-5	1375	3.1383	3	4
1098	121-75-5	1000	3	3	4
1099	121-75-5	290	2.4624	2	3
1100	121-82-4	187	2.27184	2	3
1101	121-82-4	100	2	2	3
1102	12108-13-3	58	1.76343	2	3
1103	12108-13-3	51.8	1.71433	2	3
1104	12108-13-3	8	0.90309	1	2
1105	121158-58-5	2200	3.34242	3	5
1106	121158-58-5	2100	3.32222	3	5
1107	1211950-04-7	1164	3.06595	3	4
1108	1211950-04-7	1156	3.06296	3	4
1109	1211950-04-7	1145	3.05881	3	4
1110	12124-97-9	2868	3.45758	3	5
1111	12124-97-9	2714	3.43361	3	5
1112	12124-97-9	2700	3.43136	3	5
1113	12124-97-9	2566	3.40926	3	5
1114	12125-02-9	1650	3.21748	3	4
1115	12125-02-9	1630	3.21219	3	4
1116	12125-02-9	1410	3.14922	3	4
1117	12125-02-9	1220	3.08636	3	4
1118	1213789-63-9	1689	3.22763	3	4
1119	1213789-63-9	1200	3.07918	3	4
1120	1214-39-7	2125	3.32736	3	5
1121	1214-39-7	1300	3.11394	3	4
1122	121776-33-8	1250	3.09691	3	4
1123	121776-33-8	869	2.93902	3	4
1124	121776-33-8	521	2.71684	3	4
1125	1218787-32-6	1500	3.17609	3	4
1126	1218787-32-6	1200	3.07918	3	4
1127	1219010-04-4	1186	3.07408	3	4
1128	1219010-04-4	945	2.97543	3	4
1129	1219010-04-4	783	2.89376	3	4
1130	1219826-66-0	895	2.95182	3	4
1131	1219826-66-0	637	2.80414	3	4
1132	122-01-0	3260	3.51322	3	5
1133	122-01-0	3200	3.50515	3	5
1134	122-01-0	3150	3.49831	3	5
1137	122-09-8	450	2.65321	2	4
1138	122-09-8	151	2.17898	2	3
1139	122-14-5	800	2.90309	3	4
1140	122-14-5	250	2.39794	2	3
1141	122-20-3	6500	3.81291	4	5
1142	122-20-3	5994	3.77772	4	5
1143	122-20-3	4000	3.60206	3	5
1144	122-40-7	3730	3.57171	3	5
1146	122-40-7	3700	3.5682	3	5
1148	122-40-7	3100	3.49136	3	5
1150	122-40-7	2220	3.34635	3	5
1152	122-42-9	4315	3.63498	3	5
1153	122-42-9	3724	3.57101	3	5
1154	122-42-9	1000	3	3	4
1155	122-52-1	2470	3.3927	3	5
1156	122-52-1	1840	3.26482	3	4
1157	122-60-1	4260	3.62941	3	5
1158	122-60-1	3850	3.58546	3	5
1159	122-60-1	2500	3.39794	3	5
1162	122-70-3	4000	3.60206	3	5
1163	122-70-3	3330	3.52244	3	5
1164	122-70-3	3300	3.51851	3	5
1168	122-98-5	2725	3.43537	3	5
1169	122-98-5	2230	3.3483	3	5
1170	122-99-6	7500	3.87506	4	5
1171	122-99-6	5550	3.74429	4	5
1172	122-99-6	4070	3.60959	3	5
1173	122-99-6	4013	3.60347	3	5
1174	122-99-6	3400	3.53148	3	5
1175	122-99-6	3100	3.49136	3	5
1176	122-99-6	2937	3.4679	3	5
1177	122-99-6	2740	3.43775	3	5
1178	122-99-6	2728	3.43584	3	5
1179	122-99-6	1900	3.27875	3	4
1180	122-99-6	1840	3.26482	3	4
1181	122-99-6	1440	3.15836	3	4
1182	122-99-6	1345	3.12872	3	4
1183	122-99-6	1260	3.10037	3	4
1184	12237-63-7	3755	3.57461	3	5
1185	12237-63-7	3200	3.50515	3	5
1186	122453-73-0	1152	3.06145	3	4
1187	122453-73-0	626	2.79657	3	4
1188	122453-73-0	441	2.64444	2	4
1189	12270-13-2	4300	3.63347	3	5
1190	12270-13-2	3700	3.5682	3	5
1191	1228186-18-2	4260	3.62941	3	5
1192	1228186-18-2	3610	3.55751	3	5
1193	123-00-2	2888.2	3.46063	3	5
1194	123-00-2	1790.9	3.25307	3	4
1195	123-05-7	3790	3.57864	3	5
1196	123-05-7	3730	3.57171	3	5
1197	123-05-7	2732	3.43648	3	5
1198	123-05-7	2600	3.41497	3	5
1199	123-23-9	3256.8	3.51279	3	5
1200	123-23-9	3099.8	3.49133	3	5
1201	123-23-9	2645.8	3.42256	3	5
1202	123-30-8	1270	3.1038	3	4
1203	123-30-8	671	2.82672	3	4
1204	123-30-8	375	2.57403	2	4
1205	123-31-9	367.3	2.56502	2	4
1206	123-31-9	320	2.50515	2	4
1207	123-31-9	302	2.48001	2	4
1208	123-33-1	5800	3.76343	4	5
1209	123-33-1	3900	3.59106	3	5
1210	123-33-1	3800	3.57978	3	5
1211	123-33-1	1180	3.07188	3	4
1212	123-42-2	4000	3.60206	3	5
1213	123-42-2	3002	3.47741	3	5
1214	123-42-2	2520	3.4014	3	5
1215	123-51-3	4000	3.60206	3	5
1216	123-51-3	1300	3.11394	3	4
1217	123-54-6	1000	3	3	4
1218	123-54-6	760	2.88081	3	4
1219	123-54-6	570	2.75587	3	4
1220	123-54-6	55	1.74036	2	3
1221	123-63-7	2852	3.45515	3	5
1222	123-63-7	2711	3.43313	3	5
1223	123-63-7	2529	3.40295	3	5
1224	123-63-7	1650	3.21748	3	4
1225	123-63-7	1530	3.18469	3	4
1226	123-72-8	5890	3.77012	4	5
1227	123-72-8	2490	3.3962	3	5
1228	123-81-9	334	2.52375	2	4
1229	123-81-9	303	2.48144	2	4
1230	123312-89-0	5955	3.77488	4	5
1231	123312-89-0	5820	3.76492	4	5
1232	123312-89-0	5693	3.75534	4	5
1233	124-02-7	501	2.69984	3	4
1234	124-02-7	316	2.49969	2	4
1235	124-04-9	5560	3.74507	4	5
1236	124-04-9	5050	3.70329	4	5
1237	124-07-2	1410	3.14922	3	4
1238	124-07-2	1283	3.10823	3	4
1239	124-09-4	1127	3.05192	3	4
1240	124-09-4	792	2.89873	3	4
1241	124-09-4	750	2.87506	3	4
1242	124-28-7	2118	3.32593	3	5
1243	124-28-7	2116	3.32552	3	5
1244	124-41-4	2037	3.30899	3	5
1245	124-41-4	1844	3.26576	3	4
1246	124-41-4	1687	3.22712	3	4
1247	124-41-4	1682	3.22583	3	4
1248	124-41-4	800	2.90309	3	4
1249	124-48-1	760	2.88081	3	4
1250	124-48-1	370	2.5682	2	4
1251	124-58-3	1800	3.25527	3	4
1252	124-58-3	961	2.98272	3	4
1253	124-63-0	255	2.40654	2	3
1254	124-63-0	175	2.24304	2	3
1255	124-64-1	185	2.26717	2	3
1256	124-64-1	161	2.20683	2	3
1257	12411-64-2	4461	3.64943	3	5
1258	12411-64-2	4233	3.62665	3	5
1259	12411-64-2	4040	3.60638	3	5
1260	12411-64-2	3884	3.58928	3	5
1261	12411-64-2	3883	3.58917	3	5
1263	12411-64-2	3830	3.5832	3	5
1264	12411-64-2	2689	3.42959	3	5
1265	12427-38-2	6750	3.8293	4	5
1266	12427-38-2	4400	3.64345	3	5
1267	12427-38-2	3000	3.47712	3	5
1268	1245638-61-2	1156.1	3.063	3	4
1269	1245638-61-2	836.8	2.92262	3	4
1270	1245638-61-2	620	2.79239	3	4
1271	1245638-61-2	608.3	2.78412	3	4
1272	1245638-61-2	540	2.73239	3	4
1273	1245638-61-2	420	2.62325	2	4
1276	125401-75-4	4111	3.61395	3	5
1277	125401-75-4	2635	3.42078	3	5
1278	1258274-08-6	5620	3.74974	4	5
1281	1258274-08-6	5600	3.74819	4	5
1282	1258274-08-6	4470	3.65031	3	5
1284	1258274-08-6	4300	3.63347	3	5
1285	1258274-08-6	1866	3.27091	3	4
1286	1258274-08-6	1733	3.2388	3	4
1287	1258274-08-6	1646	3.21643	3	4
1288	1258274-08-6	1560	3.19312	3	4
1289	125904-11-2	6937	3.84117	4	5
1290	125904-11-2	6327	3.8012	4	5
1291	125904-11-2	5790	3.76268	4	5
1292	126-06-7	600	2.77815	3	4
1293	126-06-7	485	2.68574	2	4
1294	126-22-7	1100	3.04139	3	4
1295	126-22-7	1000	3	3	4
1296	126-22-7	760	2.88081	3	4
1297	126-30-7	7120	3.85248	4	5
1298	126-30-7	6920	3.84011	4	5
1299	126-33-0	2489	3.39602	3	5
1300	126-33-0	2473	3.39322	3	5
1301	126-33-0	2324	3.36624	3	5
1302	126-33-0	2130	3.32838	3	5
1303	126-33-0	2006	3.30233	3	5
1304	126-33-0	1941	3.28803	3	4
1305	126-72-7	5240	3.71933	4	5
1306	126-72-7	1010	3.00432	3	4
1307	126-72-7	810	2.90849	3	4
1308	126-73-8	5300	3.72428	4	5
1309	126-73-8	3350	3.52504	3	5
1310	126-73-8	3000	3.47712	3	5
1311	126-73-8	2474	3.3934	3	5
1312	126-73-8	1552	3.19089	3	4
1313	126-73-8	1530	3.18469	3	4
1314	126-73-8	1400	3.14613	3	4
1315	126-73-8	1390	3.14301	3	4
1316	126-92-1	7570	3.8791	4	5
1317	126-92-1	4000	3.60206	3	5
1318	126-92-1	2840	3.45332	3	5
1319	126-97-6	318	2.50243	2	4
1320	126-97-6	181	2.25768	2	3
1321	126-97-6	73	1.86332	2	3
1322	126-97-6	71	1.85126	2	3
1323	126-98-7	240	2.38021	2	3
1324	126-98-7	73	1.86332	2	3
1325	126-98-7	64	1.80618	2	3
1326	12612-50-9	4461	3.64943	3	5
1327	12612-50-9	4233	3.62665	3	5
1328	12612-50-9	4040	3.60638	3	5
1329	12612-50-9	3884	3.58928	3	5
1330	12612-50-9	3883	3.58917	3	5
1332	12612-50-9	3830	3.5832	3	5
1333	12612-50-9	2689	3.42959	3	5
1334	126637-70-5	1571	3.19618	3	4
1335	126637-70-5	1406	3.14799	3	4
1336	126637-70-5	1228	3.0892	3	4
1337	127-09-3	3530	3.54777	3	5
1338	127-09-3	3500	3.54407	3	5
1339	127-09-3	3160	3.49969	3	5
1340	127-09-3	2700	3.43136	3	5
1341	127-09-3	1943	3.28847	3	4
1342	127-18-4	3835	3.58377	3	5
1343	127-18-4	3005	3.47784	3	5
1344	127-18-4	2629	3.41979	3	5
1345	127-19-5	5809	3.7641	4	5
1346	127-19-5	4390	3.64246	3	5
1347	127-19-5	4300	3.63347	3	5
1348	127-39-9	6160	3.78958	4	5
1349	127-39-9	2772	3.44279	3	5
1350	127-41-3	4590	3.66181	3	5
1351	127-41-3	3290	3.5172	3	5
1352	12738-64-6	2742	3.43807	3	5
1353	12738-64-6	2360	3.37291	3	5
1354	12788-93-1	5300	3.72428	4	5
1355	12788-93-1	2474	3.3934	3	5
1356	128-03-0	2196	3.34163	3	5
1357	128-03-0	2030	3.3075	3	5
1358	128-03-0	1867	3.27114	3	4
1359	128-09-6	1529	3.18441	3	4
1360	128-09-6	1212	3.0835	3	4
1361	128-09-6	952	2.97864	3	4
1362	128-44-9	9140	3.96095	4	5
1363	128-44-9	8820	3.94547	4	5
1364	129909-90-6	1300	3.11394	3	4
1365	129909-90-6	1015	3.00647	3	4
1366	130-15-4	190	2.27875	2	3
1367	130-15-4	124	2.09342	2	3
1368	130-61-0	1200	3.07918	3	4
1369	130-61-0	1060	3.02531	3	4
1370	130-61-0	995	2.99782	3	4
1371	13014-18-1	1700	3.23045	3	4
1372	13014-18-1	1320	3.12057	3	4
1373	13014-24-9	1600	3.20412	3	4
1374	13014-24-9	1424	3.15351	3	4
1375	130169-56-1	2820	3.45025	3	5
1376	130169-56-1	1388	3.14239	3	4
1377	130169-56-1	1300	3.11394	3	4
1378	130169-56-1	1240	3.09342	3	4
1379	1303-86-2	4080	3.61066	3	5
1380	1303-86-2	3450	3.53782	3	5
1381	1303-86-2	3160	3.49969	3	5
1382	1303-86-2	2660	3.42488	3	5
1383	1303-96-4	5660	3.75282	4	5
1384	1303-96-4	4980	3.69723	3	5
1385	1303-96-4	4550	3.65801	3	5
1386	1303-96-4	2660	3.42488	3	5
1387	13047-13-7	1400	3.14613	3	4
1388	13047-13-7	1300	3.11394	3	4
1389	13047-13-7	1200	3.07918	3	4
1390	1305-62-0	7340	3.8657	4	5
1391	1305-62-0	7300	3.86332	4	5
1392	1307-96-6	202	2.30535	2	3
1393	1307-96-6	159	2.2014	2	3
1394	13071-79-9	9	0.954243	1	2
1395	13071-79-9	2	0.30103	1	1
1396	13071-79-9	1.6	0.20412	1	1
1397	13076-17-0	4936	3.69338	3	5
1398	13076-17-0	3543	3.54937	3	5
1399	13080-86-9	406	2.60853	2	4
1400	13080-86-9	308	2.48855	2	4
1401	1309-48-4	3990	3.60097	3	5
1402	1309-48-4	3870	3.58771	3	5
1403	131-11-3	6800	3.83251	4	5
1404	131-11-3	2860	3.45637	3	5
1405	131-17-9	970	2.98677	3	4
1406	131-17-9	896	2.95231	3	4
1407	131-17-9	891	2.94988	3	4
1408	131-17-9	770	2.88649	3	4
1409	131-17-9	656	2.8169	3	4
1410	1310-53-8	3700	3.5682	3	5
1411	1310-53-8	1250	3.09691	3	4
1412	1310-58-3	1230	3.08991	3	4
1413	1310-58-3	388	2.58883	2	4
1414	1310-58-3	363	2.55991	2	4
1415	1310-58-3	333	2.52244	2	4
1416	1310-58-3	273	2.43616	2	3
1417	13121-70-5	190	2.27875	2	3
1418	13121-70-5	180	2.25527	2	3
1419	1313-27-5	4461	3.64943	3	5
1420	1313-27-5	4233	3.62665	3	5
1421	1313-27-5	4040	3.60638	3	5
1422	1313-27-5	3884	3.58928	3	5
1423	1313-27-5	3883	3.58917	3	5
1424	1313-27-5	3830	3.5832	3	5
1425	1313-27-5	2689	3.42959	3	5
1426	1313-82-2	1122	3.04999	3	4
1427	1313-82-2	264	2.4216	2	3
1428	1313-82-2	253.8	2.40449	2	3
1429	1313-82-2	226.8	2.35564	2	3
1430	1313-82-2	208	2.31806	2	3
1431	1313-99-1	9990	3.99957	4	5
1432	1313-99-1	8796	3.94429	4	5
1433	1314-34-7	8713.1	3.94017	4	5
1434	1314-34-7	5639	3.7512	4	5
1435	1314-62-1	715.7	2.85473	3	4
1436	1314-62-1	658.4	2.81849	3	4
1437	1314-62-1	474.2	2.67596	2	4
1438	1314-62-1	474	2.67578	2	4
1439	1314-62-1	467	2.66932	2	4
1440	1314-62-1	466.93	2.66925	2	4
1441	1314-62-1	314	2.49693	2	4
1442	1314-62-1	313.8	2.49665	2	4
1443	1314-62-1	221.1	2.34459	2	3
1444	1314-62-1	221	2.34439	2	3
1445	1314-62-1	10	1	1	2
1446	1314-80-3	791	2.89818	3	4
1447	1314-80-3	389	2.58995	2	4
1448	13162-05-5	1230	3.08991	3	4
1449	13162-05-5	1150	3.0607	3	4
1450	1317-33-5	4461	3.64943	3	5
1451	1317-33-5	4233	3.62665	3	5
1452	1317-33-5	4040	3.60638	3	5
1453	1317-33-5	3884	3.58928	3	5
1454	1317-33-5	3883	3.58917	3	5
1455	1317-33-5	3830	3.5832	3	5
1456	1317-33-5	2689	3.42959	3	5
1457	1317-39-1	1625	3.21085	3	4
1458	1317-39-1	1340	3.1271	3	4
1459	1317-39-1	470	2.6721	2	4
1460	13171-21-6	17.4	1.24055	1	2
1461	13171-21-6	8	0.90309	1	2
1462	131766-73-9	4700	3.6721	3	5
1463	131766-73-9	4500	3.65321	3	5
1464	131766-73-9	4300	3.63347	3	5
1465	13194-48-4	216	2.33445	2	3
1466	13194-48-4	61	1.78533	2	3
1467	13194-48-4	34	1.53148	1	2
1468	13194-48-4	33	1.51851	1	2
1469	132-27-4	1720	3.23553	3	4
1470	132-27-4	846	2.92737	3	4
1471	132-27-4	591	2.77159	3	4
1472	1321-74-0	4640	3.66652	3	5
1473	1321-74-0	4100	3.61278	3	5
1474	13215-88-8	1260	3.10037	3	4
1475	13215-88-8	1203	3.08027	3	4
1476	13215-88-8	1097	3.04021	3	4
1477	1327-53-3	385	2.58546	2	4
1478	1327-53-3	214	2.33041	2	3
1479	1327-53-3	145.2	2.16197	2	3
1480	1327-53-3	140	2.14613	2	3
1481	1327-53-3	138	2.13988	2	3
1482	1327-53-3	100	2	2	3
1483	1327-53-3	75	1.87506	2	3
1484	1327-53-3	32.6	1.51322	1	2
1485	1327-53-3	23.6	1.37291	1	2
1486	1327-53-3	19.9	1.29885	1	2
1487	1327-53-3	15.1	1.17898	1	2
1488	1327-53-3	15	1.17609	1	2
1489	1327-53-3	14.6	1.16435	1	2
1490	1327-53-3	13	1.11394	1	2
1491	1327-53-3	8	0.90309	1	2
1492	13292-46-1	3000	3.47712	3	5
1493	13292-46-1	1720	3.23553	3	4
1494	13292-46-1	1570	3.1959	3	4
1495	13292-46-1	900	2.95424	3	4
1496	132961-05-8	113	2.05308	2	3
1497	132961-05-8	85.7	1.93298	2	3
1498	132961-05-8	65	1.81291	2	3
1499	133-07-3	7540	3.87737	4	5
1500	133-07-3	2636	3.42095	3	5
1501	1330-20-7	8620	3.93551	4	5
1502	1330-20-7	8314	3.91981	4	5
1503	1330-20-7	6692	3.82556	4	5
1504	1330-20-7	5793	3.7629	4	5
1505	1330-20-7	4300	3.63347	3	5
1506	1330-20-7	1537	3.18667	3	4
1507	1330-43-4	5560	3.74507	4	5
1508	1330-43-4	3401	3.53161	3	5
1509	1330-43-4	3305	3.51917	3	5
1510	1330-43-4	3225	3.50853	3	5
1511	1330-43-4	2660	3.42488	3	5
1512	1330-78-5	5190	3.71517	4	5
1513	1330-78-5	3000	3.47712	3	5
1514	1331-61-9	2680	3.42813	3	5
1515	1331-61-9	1080	3.03342	3	4
1516	1332-65-6	2006	3.30233	3	5
1517	1332-65-6	1862	3.26998	3	4
1518	1332-65-6	1854	3.26811	3	4
1519	1332-65-6	1796	3.25431	3	4
1520	1332-65-6	1440	3.15836	3	4
1521	1332-65-6	1398	3.14551	3	4
1522	1332-65-6	1200	3.07918	3	4
1523	1332-65-6	1083	3.03463	3	4
1524	1332-65-6	950	2.97772	3	4
1525	1332-77-0	5560	3.74507	4	5
1526	1332-77-0	3401	3.53161	3	5
1527	1332-77-0	3305	3.51917	3	5
1528	1332-77-0	3225	3.50853	3	5
1529	1333-07-9	2400	3.38021	3	5
1530	1333-07-9	1790	3.25285	3	4
1531	1333-82-0	168	2.22531	2	3
1532	1333-82-0	129.5	2.11227	2	3
1533	1333-82-0	123.5	2.09167	2	3
1534	1333-82-0	90.5	1.95665	2	3
1535	1333-82-0	86.5	1.93702	2	3
1536	1333-82-0	80	1.90309	2	3
1537	1333-82-0	67	1.82607	2	3
1538	1333-82-0	52	1.716	2	3
1539	13351-61-6	2240	3.35025	3	5
1540	13351-61-6	1970	3.29447	3	4
1541	13351-61-6	1730	3.23805	3	4
1542	13356-08-6	2631	3.42012	3	5
1543	13356-08-6	2630	3.41996	3	5
1544	13360-57-1	1695	3.22917	3	4
1545	13360-57-1	1215	3.08458	3	4
1546	13360-63-9	390	2.59106	2	4
1547	13360-63-9	310	2.49136	2	4
1550	1338-23-4	1017	3.00732	3	4
1551	1338-23-4	484	2.68485	2	4
1552	1338-24-5	6420	3.80754	4	5
1553	1338-24-5	3000	3.47712	3	5
1554	134-32-7	779	2.89154	3	4
1555	134-32-7	680	2.83251	3	4
1556	134-71-4	827	2.91751	3	4
1557	134-71-4	527	2.72181	3	4
1558	134-71-4	316	2.49969	2	4
1559	134-72-5	404	2.60638	2	4
1560	134-72-5	368	2.56585	2	4
1561	134-72-5	189	2.27646	2	3
1562	134098-61-6	480	2.68124	2	4
1563	134098-61-6	245	2.38917	2	3
1564	13410-01-0	5.98	0.776701	1	2
1565	13410-01-0	1.6	0.20412	1	1
1566	13419-67-5	1797	3.25455	3	4
1567	13419-67-5	1518	3.18127	3	4
1568	1344-08-7	130	2.11394	2	3
1569	1344-08-7	128	2.10721	2	3
1570	1344-08-7	92.8	1.96755	2	3
1571	1344-08-7	85.8	1.93349	2	3
1572	1344-08-7	82.5	1.91645	2	3
1573	1344-09-8	5150	3.71181	4	5
1575	1344-09-8	3400	3.53148	3	5
1577	13446-49-6	4461	3.64943	3	5
1578	13446-49-6	4233	3.62665	3	5
1579	13446-49-6	4040	3.60638	3	5
1580	13446-49-6	3884	3.58928	3	5
1581	13446-49-6	3883	3.58917	3	5
1583	13454-96-1	276	2.44091	2	3
1584	13454-96-1	240	2.38021	2	3
1585	13457-18-6	218	2.33846	2	3
1586	13457-18-6	151	2.17898	2	3
1587	13463-41-7	774	2.88874	3	4
1588	13463-41-7	630	2.79934	3	4
1589	13463-41-7	460	2.66276	2	4
1590	13463-41-7	302	2.48001	2	4
1591	13463-41-7	269	2.42975	2	3
1592	13463-41-7	221	2.34439	2	3
1593	13463-41-7	207	2.31597	2	3
1594	13463-41-7	177	2.24797	2	3
1595	13472-08-7	982	2.99211	3	4
1596	13472-08-7	337	2.52763	2	4
1597	13472-08-7	334	2.52375	2	4
1598	13472-08-7	333	2.52244	2	4
1599	13472-45-2	1539	3.18724	3	4
1600	13472-45-2	1453	3.16227	3	4
1601	13472-45-2	1373	3.13767	3	4
1602	13473-90-0	3263	3.51362	3	5
1603	13473-90-0	2063	3.3145	3	5
1604	13473-90-0	261	2.41664	2	3
1605	13474-25-4	4780	3.67943	3	5
1606	13474-25-4	4660	3.66839	3	5
1607	13497-18-2	6106	3.78576	4	5
1608	13497-18-2	4580	3.66087	3	5
1609	13497-18-2	3657	3.56312	3	5
1610	135-19-3	1340	3.1271	3	4
1611	135-19-3	1320	3.12057	3	4
1612	135-19-3	1300	3.11394	3	4
1613	135-37-5	1600	3.20412	3	4
1614	135-37-5	1300	3.11394	3	4
1615	13530-56-8	3470	3.54033	3	5
1616	13530-56-8	3450	3.53782	3	5
1617	13530-56-8	694	2.84136	3	4
1618	13530-56-8	690	2.83885	3	4
1619	13530-56-8	423.45	2.6268	2	4
1620	13530-56-8	398.55	2.60048	2	4
1621	13530-56-8	383.05	2.58326	2	4
1622	13530-56-8	322.79	2.50892	2	4
1623	13530-56-8	317.94	2.50235	2	4
1624	13530-56-8	313.84	2.49671	2	4
1625	13532-94-0	5697	3.75565	4	5
1626	13532-94-0	2996	3.47654	3	5
1627	13532-94-0	1505	3.17754	3	4
1628	135410-20-7	217	2.33646	2	3
1629	135410-20-7	146	2.16435	2	3
1630	13548-38-4	3250	3.51188	3	5
1631	13548-38-4	1540	3.18752	3	4
1632	13548-38-4	1410	3.14922	3	4
1633	13573-13-2	715.7	2.85473	3	4
1634	13573-13-2	658.4	2.81849	3	4
1635	13573-13-2	474.2	2.67596	2	4
1636	13573-13-2	466.93	2.66925	2	4
1637	13573-13-2	313.8	2.49665	2	4
1638	13573-13-2	221.1	2.34459	2	3
1639	13595-25-0	7443	3.87175	4	5
1640	13595-25-0	6095	3.78497	4	5
1641	13595-25-0	5465	3.73759	4	5
1642	13597-19-8	8713.1	3.94017	4	5
1643	13597-19-8	5639	3.7512	4	5
1644	13598-36-2	1895	3.27761	3	4
1645	13598-36-2	1580	3.19866	3	4
1646	13598-36-2	1560	3.19312	3	4
1647	136-30-1	1430	3.15534	3	4
1648	136-30-1	1330	3.12385	3	4
1649	136-52-7	418	2.62118	2	4
1650	136-52-7	190	2.27875	2	3
1651	136-60-7	5140	3.71096	4	5
1652	136-60-7	735	2.86629	3	4
1653	136-78-7	1500	3.17609	3	4
1654	136-78-7	480	2.68124	2	4
1655	13674-84-5	4200	3.62325	3	5
1656	13674-84-5	2800	3.44716	3	5
1657	13674-84-5	2710	3.43297	3	5
1658	13674-84-5	1824	3.26102	3	4
1659	13674-84-5	1750	3.24304	3	4
1660	13674-84-5	1548	3.18977	3	4
1661	13674-84-5	1546	3.18921	3	4
1662	13674-84-5	1500	3.17609	3	4
1663	13674-84-5	1419	3.15198	3	4
1664	13674-84-5	1310	3.11727	3	4
1665	13674-84-5	1260	3.10037	3	4
1666	13674-84-5	1150	3.0607	3	4
1667	13674-84-5	1101	3.04179	3	4
1668	13674-84-5	1017	3.00732	3	4
1669	13674-84-5	1011	3.00475	3	4
1670	13674-84-5	980	2.99123	3	4
1671	13674-84-5	931	2.96895	3	4
1672	13674-84-5	707	2.84942	3	4
1673	13674-87-8	2359	3.37273	3	5
1674	13674-87-8	1850	3.26717	3	4
1675	13680-35-8	2026	3.30664	3	5
1676	13680-35-8	1901	3.27898	3	4
1677	13680-35-8	1736	3.23955	3	4
1678	137-26-8	3700	3.5682	3	5
1679	137-26-8	2600	3.41497	3	5
1680	137-26-8	2500	3.39794	3	5
1681	137-30-4	320	2.50515	2	4
1682	137-30-4	267	2.42651	2	3
1683	137-42-8	1891	3.27669	3	4
1684	137-42-8	1700	3.23045	3	4
1685	137-42-8	845	2.92686	3	4
1686	137-42-8	820	2.91381	3	4
1687	137-42-8	780	2.89209	3	4
1688	137-42-8	450	2.65321	2	4
1689	13701-59-2	850	2.92942	3	4
1690	13701-59-2	530	2.72428	3	4
1691	13718-26-8	212	2.32634	2	3
1692	13718-26-8	183	2.26245	2	3
1693	13718-26-8	169	2.22789	2	3
1694	13718-26-8	98	1.99123	2	3
1695	13752-51-7	5200	3.716	4	5
1696	13752-51-7	5110	3.70842	4	5
1697	13768-67-7	3100	3.49136	3	5
1698	13768-67-7	1148	3.05994	3	4
1699	13769-43-2	423.45	2.6268	2	4
1700	13769-43-2	398.55	2.60048	2	4
1701	13769-43-2	383.05	2.58326	2	4
1702	13769-43-2	322.79	2.50892	2	4
1703	13769-43-2	317.94	2.50235	2	4
1704	13769-43-2	313.84	2.49671	2	4
1705	13769-81-8	4461	3.64943	3	5
1706	13769-81-8	4233	3.62665	3	5
1707	13769-81-8	4040	3.60638	3	5
1708	13769-81-8	3884	3.58928	3	5
1709	13769-81-8	3883	3.58917	3	5
1711	13769-81-8	3830	3.5832	3	5
1712	13769-81-8	2689	3.42959	3	5
1713	138-32-9	1410	3.14922	3	4
1714	138-32-9	861	2.935	3	4
1715	138-32-9	699	2.84448	3	4
1716	138-32-9	450	2.65321	2	4
1717	138261-41-3	457	2.65992	2	4
1718	138261-41-3	450	2.65321	2	4
1719	138261-41-3	410	2.61278	2	4
1720	1384257-92-4	3962	3.59791	3	5
1721	1384257-92-4	3881	3.58894	3	5
1722	1384257-92-4	3265	3.51388	3	5
1723	138624-11-0	626	2.79657	3	4
1724	138624-11-0	552	2.74194	3	4
1725	13870-28-5	2507	3.39915	3	5
1726	13870-28-5	1250	3.09691	3	4
1727	139-08-2	510.9	2.70834	3	4
1728	139-08-2	304.5	2.48359	2	4
1729	139-08-2	280.8	2.4484	2	3
1730	139-13-9	1470	3.16732	3	4
1731	139-13-9	1100	3.04139	3	4
1732	139-65-1	1100	3.04139	3	4
1733	139-65-1	900	2.95424	3	4
1734	139-89-9	1913	3.28171	3	4
1735	139-89-9	1780	3.25042	3	4
1736	13940-94-8	2060	3.31387	3	5
1737	13940-94-8	1910	3.28103	3	4
1738	13967-50-5	36.1	1.55751	1	2
1739	13967-50-5	29.2	1.46538	1	2
1740	13967-50-5	24.4	1.38739	1	2
1741	140-08-9	131	2.11727	2	3
1742	140-08-9	100	2	2	3
1743	140-29-4	304	2.48287	2	4
1744	140-29-4	210	2.32222	2	3
1745	140-39-6	1900	3.27875	3	4
1746	140-39-6	1781.59	3.25081	3	4
1747	140-66-9	4600	3.66276	3	5
1748	140-66-9	4040	3.60638	3	5
1749	140-88-5	1120	3.04922	3	4
1750	140-88-5	554	2.74351	3	4
1751	140-88-5	461	2.6637	2	4
1752	14017-41-5	766	2.88423	3	4
1753	14017-41-5	586	2.7679	3	4
1754	14017-41-5	537	2.72997	3	4
1755	14017-41-5	418	2.62118	2	4
1756	14017-41-5	190	2.27875	2	3
1757	141-27-5	6800	3.83251	4	5
1758	141-27-5	4895	3.68975	3	5
1759	141-32-2	9050	3.95665	4	5
1760	141-32-2	3730	3.57171	3	5
1761	141-32-2	3143	3.49734	3	5
1762	141-32-2	900	2.95424	3	4
1763	141-43-5	3320	3.52114	3	5
1764	141-43-5	2740	3.43775	3	5
1765	141-43-5	2050	3.31175	3	5
1766	141-43-5	1720	3.23553	3	4
1767	141-52-6	630	2.79934	3	4
1768	141-52-6	598	2.7767	3	4
1769	141-52-6	560	2.74819	3	4
1770	141-66-2	21	1.32222	1	2
1771	141-66-2	16	1.20412	1	2
1772	141-66-2	13	1.11394	1	2
1773	141-79-7	1120	3.04922	3	4
1774	141-79-7	655	2.81624	3	4
1775	141-82-2	3250	3.51188	3	5
1777	141-82-2	2750	3.43933	3	5
1779	141-91-3	2830	3.45179	3	5
1780	141-91-3	2460	3.39094	3	5
1781	141-91-3	2380	3.37658	3	5
1782	141-91-3	2320	3.36549	3	5
1783	141-91-3	1270	3.1038	3	4
1784	14100-64-2	715.7	2.85473	3	4
1785	14100-64-2	658.4	2.81849	3	4
1786	14100-64-2	474.2	2.67596	2	4
1787	14100-64-2	466.93	2.66925	2	4
1788	14100-64-2	313.8	2.49665	2	4
1789	14100-64-2	221.1	2.34459	2	3
1790	1415316-96-9	6400	3.80618	4	5
1791	1415316-96-9	2500	3.39794	3	5
1792	1415316-96-9	1600	3.20412	3	4
1793	1415316-96-9	1100	3.04139	3	4
1794	142-19-8	238	2.37658	2	3
1795	142-19-8	218	2.33846	2	3
1796	142-22-3	515	2.71181	3	4
1797	142-22-3	426	2.62941	2	4
1798	142-22-3	416	2.61909	2	4
1799	142-22-3	349.5	2.54345	2	4
1800	142-59-6	1400	3.14613	3	4
1801	142-59-6	395	2.5966	2	4
1802	142-62-1	5970	3.77597	4	5
1803	142-62-1	3000	3.47712	3	5
1804	142-71-2	595	2.77452	3	4
1805	142-71-2	501	2.69984	3	4
1806	142-72-3	3160	3.49969	3	5
1807	142-72-3	2700	3.43136	3	5
1808	142-72-3	1943	3.28847	3	4
1809	142-84-7	930	2.96848	3	4
1810	142-84-7	460	2.66276	2	4
1811	142459-58-3	2347	3.37051	3	5
1812	142459-58-3	2072	3.31639	3	5
1813	142459-58-3	1365	3.13513	3	4
1814	142459-58-3	371	2.56937	2	4
1815	143-08-8	3560	3.55145	3	5
1816	143-08-8	3200	3.50515	3	5
1817	143-22-6	6650	3.82282	4	5
1818	143-22-6	5300	3.72428	4	5
1819	143-22-6	5170	3.71349	4	5
1821	143-24-8	5140	3.71096	4	5
1822	143-24-8	3850	3.58546	3	5
1823	143-33-9	60	1.77815	2	3
1824	143-33-9	56	1.74819	2	3
1825	143-33-9	52	1.716	2	3
1826	143-33-9	5.09	0.706718	1	2
1827	143-50-0	132	2.12057	2	3
1828	143-50-0	126	2.10037	2	3
1829	143-50-0	95	1.97772	2	3
1830	143-50-0	91.3	1.96047	2	3
1831	14324-55-1	3340	3.52375	3	5
1832	14324-55-1	700	2.8451	3	4
1833	144-19-4	3200	3.50515	3	5
1835	144-19-4	800	2.90309	3	4
1836	144-55-8	8290	3.91855	4	5
1837	144-55-8	7334	3.86534	4	5
1838	144-55-8	6290	3.79865	4	5
1839	144-55-8	5820	3.76492	4	5
1840	144-55-8	4400	3.64345	3	5
1841	144-55-8	4310	3.63448	3	5
1842	144-55-8	4220	3.62531	3	5
1843	145-73-3	57	1.75587	2	3
1844	145-73-3	46	1.66276	1	2
1845	14543-49-8	4947	3.69434	3	5
1846	14543-49-8	4927	3.69258	3	5
1847	14543-49-8	4904	3.69055	3	5
1848	1461-22-9	129	2.11059	2	3
1849	1461-22-9	113	2.05308	2	3
1850	1461-22-9	101	2.00432	2	3
1851	14639-97-5	1630	3.21219	3	4
1852	14639-97-5	1410	3.14922	3	4
1853	14639-97-5	1220	3.08636	3	4
1854	14644-61-2	3500	3.54407	3	5
1855	14644-61-2	1253	3.09795	3	4
1856	146987-98-6	2570	3.40993	3	5
1857	146987-98-6	1740	3.24055	3	4
1858	1469983-49-0	3020	3.48001	3	5
1859	1469983-49-0	2950	3.46982	3	5
1860	1469983-50-3	3020	3.48001	3	5
1861	1469983-50-3	2950	3.46982	3	5
1862	147170-44-3	2430	3.38561	3	5
1863	147170-44-3	2335	3.36829	3	5
1864	147170-44-3	1530	3.18469	3	4
1865	1474044-65-9	600	2.77815	3	4
1866	1474044-65-9	570	2.75587	3	4
1867	1474044-76-2	1800	3.25527	3	4
1868	1474044-76-2	1790	3.25285	3	4
1869	148-18-5	2830	3.45179	3	5
1870	148-18-5	1500	3.17609	3	4
1871	148-24-3	800	2.90309	3	4
1872	148-24-3	790	2.89763	3	4
1873	148-79-8	3100	3.49136	3	5
1874	148-79-8	2080	3.31806	3	5
1875	148-82-3	16	1.20412	1	2
1876	148-82-3	13	1.11394	1	2
1877	148-82-3	11.2	1.04922	1	2
1878	14898-67-0	723	2.85914	3	4
1879	14898-67-0	595	2.77452	3	4
1880	14898-67-0	525	2.72016	3	4
1881	149-29-1	27.8	1.44404	1	2
1882	149-29-1	27.79	1.44389	1	2
1883	149-30-4	9400	3.97313	4	5
1884	149-30-4	9300	3.96848	4	5
1885	149-30-4	8600	3.9345	4	5
1886	149-30-4	8400	3.92428	4	5
1887	149-30-4	7300	3.86332	4	5
1888	149-30-4	3800	3.57978	3	5
1890	149-30-4	2830	3.45179	3	5
1891	149-57-5	3000	3.47712	3	5
1892	149-57-5	2043	3.31027	3	5
1893	1490-04-6	3300	3.51851	3	5
1894	1490-04-6	3180	3.50243	3	5
1895	1490-04-6	2900	3.4624	3	5
1896	1490-04-6	2602	3.41531	3	5
1897	1490-04-6	2046	3.31091	3	5
1898	150-50-5	1475	3.16879	3	4
1899	150-50-5	1300	3.11394	3	4
1900	150-50-5	910	2.95904	3	4
1901	150-68-5	2232	3.34869	3	5
1902	150-68-5	1480	3.17026	3	4
1903	150-68-5	1226	3.08849	3	4
1904	150-68-5	1053	3.02243	3	4
1905	1506-02-1	1150	3.0607	3	4
1906	1506-02-1	964	2.98408	3	4
1907	1506-02-1	920	2.96379	3	4
1908	151-21-3	1427	3.15442	3	4
1909	151-21-3	1288	3.10992	3	4
1910	151-21-3	1200	3.07918	3	4
1911	151-21-3	977	2.98989	3	4
1912	151-50-8	12.5	1.09691	1	2
1913	151-50-8	10	1	1	2
1914	151-50-8	9.69	0.986324	1	2
1915	151-50-8	7.49	0.874482	1	2
1916	151-56-4	5.1	0.70757	1	2
1917	151-56-4	4.814	0.682506	1	1
1918	15137-09-4	2800	3.44716	3	5
1919	15137-09-4	1330	3.12385	3	4
1920	15137-09-4	978	2.99034	3	4
1921	15137-09-4	819	2.91328	3	4
1922	15137-09-4	768	2.88536	3	4
1923	15137-09-4	766	2.88423	3	4
1924	15137-09-4	708	2.85003	3	4
1925	15137-09-4	691	2.83948	3	4
1926	15137-09-4	539	2.73159	3	4
1927	15137-09-4	537	2.72997	3	4
1928	15137-09-4	406	2.60853	2	4
1929	15137-09-4	202	2.30535	2	3
1930	15137-09-4	150	2.17609	2	3
1931	15174-47-7	3730	3.57171	3	5
1932	15174-47-7	2220	3.34635	3	5
1933	15174-47-7	2050	3.31175	3	5
1934	151840-68-5	177.8	2.24993	2	3
1935	151840-68-5	145.8	2.16376	2	3
1936	152-11-4	114	2.0569	2	3
1937	152-11-4	108	2.03342	2	3
1938	152-16-9	35.5	1.55023	1	2
1939	152-16-9	13.5	1.13033	1	2
1942	15214-89-8	5400	3.73239	4	5
1943	15214-89-8	1830	3.26245	3	4
1944	15271-41-7	30	1.47712	1	2
1946	15271-41-7	19	1.27875	1	2
1947	15323-35-0	797	2.90146	3	4
1948	15323-35-0	271	2.43297	2	3
1949	15336-18-2	2571	3.4101	3	5
1950	15336-18-2	2182	3.33885	3	5
1951	15336-18-2	1844	3.26576	3	4
1952	15365-14-7	5010	3.69984	4	5
1953	15365-14-7	3690	3.56703	3	5
1954	154279-60-4	515	2.71181	3	4
1955	154279-60-4	482	2.68305	2	4
1956	154279-60-4	460	2.66276	2	4
1957	154279-60-4	427	2.63043	2	4
1958	154279-60-4	306	2.48572	2	4
1959	154279-60-4	227	2.35603	2	3
1960	15535-79-2	2294	3.36059	3	5
1961	15535-79-2	943	2.97451	3	4
1962	15546-11-9	526	2.72099	3	4
1963	15546-11-9	419	2.62221	2	4
1964	15546-11-9	62	1.79239	2	3
1965	155661-07-7	260	2.41497	2	3
1966	155661-07-7	171	2.233	2	3
1967	1559-35-9	8169	3.91217	4	5
1968	1559-35-9	4674	3.66969	3	5
1969	156-60-5	9939	3.99734	4	5
1970	156-60-5	7902	3.89774	4	5
1971	156-62-7	765	2.88366	3	4
1972	156-62-7	158	2.19866	2	3
1973	15602-15-0	3640	3.5611	3	5
1974	15602-15-0	3000	3.47712	3	5
1975	15602-15-0	2043	3.31027	3	5
1976	1563-66-2	19	1.27875	1	2
1977	1563-66-2	13.2	1.12057	1	2
1978	1563-66-2	8.06	0.906335	1	2
1979	1563-66-2	7	0.845098	1	2
1980	1563-66-2	5.91	0.771587	1	2
1981	1563-66-2	5.3	0.724276	1	2
1982	15630-89-4	2400	3.38021	3	5
1983	15630-89-4	1164	3.06595	3	4
1984	15630-89-4	1034	3.01452	3	4
1985	15630-89-4	893	2.95085	3	4
1986	15647-08-2	4060	3.60853	3	5
1987	15647-08-2	3990	3.60097	3	5
1988	15647-08-2	3840	3.58433	3	5
1989	15647-08-2	1880	3.27416	3	4
1990	15663-27-1	25.8	1.41162	1	2
1991	15663-27-1	20	1.30103	1	2
1992	15667-63-7	33.7	1.52763	1	2
1993	15667-63-7	32.7	1.51455	1	2
1994	15667-63-7	31.6	1.49969	1	2
1995	1569-01-3	4330	3.63649	3	5
1996	1569-01-3	2504	3.39863	3	5
1997	1569-01-3	2490	3.3962	3	5
1998	15733-22-9	1830	3.26245	3	4
1999	15733-22-9	1610	3.20683	3	4
2000	15733-22-9	1360	3.13354	3	4
2001	157627-92-4	4100	3.61278	3	5
2002	157627-92-4	2870	3.45788	3	5
2003	157627-94-6	4100	3.61278	3	5
2004	157627-94-6	2870	3.45788	3	5
2005	158062-67-0	1768	3.24748	3	4
2006	158062-67-0	884	2.94645	3	4
2007	15875-13-5	4650	3.66745	3	5
2008	15875-13-5	2900	3.4624	3	5
2009	15901-40-3	642	2.80754	3	4
2010	15901-40-3	637	2.80414	3	4
2011	15901-40-3	504.7	2.70303	3	4
2012	15972-60-8	1350	3.13033	3	4
2013	15972-60-8	930	2.96848	3	4
2014	15972-60-8	790	2.89763	3	4
2015	16068-37-4	237	2.37475	2	3
2016	16068-37-4	227	2.35603	2	3
2018	16068-37-4	222.7	2.34772	2	3
2019	16068-37-4	218	2.33846	2	3
2020	16068-37-4	215.2	2.33284	2	3
2021	16068-37-4	170	2.23045	2	3
2022	16068-37-4	161	2.20683	2	3
2023	16068-37-4	153	2.18469	2	3
2024	16090-02-1	7562	3.87864	4	5
2025	16090-02-1	7000	3.8451	4	5
2026	161907-77-3	5170	3.71349	4	5
2027	161907-77-3	3306	3.5193	3	5
2028	161907-77-3	880	2.94448	3	4
2029	161907-77-3	615	2.78888	3	4
2030	16219-75-3	5071	3.70509	4	5
2031	16219-75-3	3200	3.50515	3	5
2032	16219-75-3	2527	3.40261	3	5
2033	16219-75-3	2276	3.35717	3	5
2034	1631-25-0	130.5	2.11561	2	3
2035	1631-25-0	130.3	2.11494	2	3
2036	1634-04-4	3866	3.58726	3	5
2037	1634-04-4	3800	3.57978	3	5
2038	163515-14-8	531	2.72509	3	4
2039	163515-14-8	429	2.63246	2	4
2040	163515-14-8	427	2.63043	2	4
2041	163515-14-8	371	2.56937	2	4
2042	1642-54-2	1400	3.14613	3	4
2043	1642-54-2	1380	3.13988	3	4
2044	16423-68-0	7400	3.86923	4	5
2045	16423-68-0	6800	3.83251	4	5
2046	16423-68-0	3200	3.50515	3	5
2047	16423-68-0	2891	3.46105	3	5
2048	16423-68-0	1850	3.26717	3	4
2049	1643-20-5	3800	3.57978	3	5
2050	1643-20-5	1064	3.02694	3	4
2051	165252-70-0	2804	3.44778	3	5
2052	165252-70-0	2450	3.38917	3	5
2053	16529-56-9	622	2.79379	3	4
2054	16529-56-9	459	2.66181	2	4
2055	16529-56-9	232	2.36549	2	3
2056	1653-19-6	222	2.34635	2	3
2057	1653-19-6	110	2.04139	2	3
2058	16672-87-0	4000	3.60206	3	5
2059	16672-87-0	3400	3.53148	3	5
2060	167004-78-6	277	2.44248	2	3
2061	167004-78-6	253	2.40312	2	3
2062	1671-49-4	1426	3.15412	3	4
2063	1671-49-4	933	2.96988	3	4
2064	16712-64-4	3080	3.48855	3	5
2065	16712-64-4	1040	3.01703	3	4
2066	16712-64-4	947	2.97635	3	4
2067	16731-55-8	2300	3.36173	3	5
2068	16731-55-8	1800	3.25527	3	4
2069	16752-77-5	45	1.65321	1	2
2070	16752-77-5	34	1.53148	1	2
[truncated: 3,827 more rows]

## Sheet: Expanded with Categorical Added
RowID	CASRN	LD50_mgkg	log(LD50_mgkg)	LD50_value_type	LD50_modifier	EPA_category	GHS_category
1	100-00-5	694	2.84136	point_esitmate	NA	3	4
2	100-00-5	664	2.82217	point_esitmate	NA	3	4
3	100-00-5	565	2.75205	point_esitmate	NA	3	4
4	100-00-5	530	2.72428	point_esitmate	NA	3	4
5	100-00-5	420	2.62325	point_esitmate	NA	2	4
6	100-00-5	294	2.46835	point_esitmate	NA	2	3
7	100-01-6	3249	3.51175	point_esitmate	NA	3	5
8	100-01-6	1410	3.14922	point_esitmate	NA	3	4
9	100-01-6	750	2.87506	point_esitmate	NA	3	4
10	100-02-7	202	2.30535	point_esitmate	NA	2	3
11	100-02-7	191	2.28103	point_esitmate	NA	2	3
12	100-02-7	170	2.23045	point_esitmate	NA	2	3
13	100-02-7	129		limittest_or_acutetoxicclass	>LD50 (greater than)	2	3
14	100-02-7	131		limittest_or_acutetoxicclass	>LD50 (greater than)	2	3
15	100-02-7	225		limittest_or_acutetoxicclass	<LD50 (less than)	2	3
16	100-02-7	303		limittest_or_acutetoxicclass	<LD50 (less than)	2	4
17	100-21-0	5000		limittest_or_acutetoxicclass	>LD50 (greater than)	3	5
18	100-21-0	6400		limittest_or_acutetoxicclass	>LD50 (greater than)	4	5
19	100-36-7	1508	3.1784	point_esitmate	NA	3	4
20	100-36-7	984	2.993	point_esitmate	NA	3	4
21	100-37-8	1480	3.17026	point_esitmate	NA	3	4
22	100-37-8	1320	3.12057	point_esitmate	NA	3	4
23	100-37-8	1300	3.11394	point_esitmate	NA	3	4
24	100-40-3	6300	3.79934	point_esitmate	NA	4	5
25	100-40-3	2563	3.40875	point_esitmate	NA	3	5
26	100-40-3	1600	3.20412	point_esitmate	NA	3	4
27	100-41-4	5460	3.73719	point_esitmate	NA	4	5
28	100-41-4	3500	3.54407	point_esitmate	NA	3	5
29	100-42-5	2650	3.42325	point_esitmate	NA	3	5
30	100-42-5	1000	3	point_esitmate	NA	3	4
31	100-43-6	100		limittest_or_acutetoxicclass	>LD50 (greater than)	2	3
32	100-43-6	200		limittest_or_acutetoxicclass	<LD50 (less than)	2	3
33	100-44-7	1231	3.09026	point_esitmate	NA	3	4
34	100-44-7	1230	3.08991	point_esitmate	NA	3	4
35	100-44-7	560	2.74819	point_esitmate	NA	3	4
36	100-44-7	440	2.64345	point_esitmate	NA	2	4
37	100-44-7	340		limittest_or_acutetoxicclass	>LD50 (greater than)	2	4
38	100-44-7	1150		limittest_or_acutetoxicclass	>LD50 (greater than)	3	4
39	100-44-7	380		limittest_or_acutetoxicclass	<LD50 (less than)	2	4
40	100-44-7	1660		limittest_or_acutetoxicclass	<LD50 (less than)	3	4
41	100-51-6	1230		limittest_or_acutetoxicclass	>LD50 (greater than)	3	4
42	100-51-6	3120		limittest_or_acutetoxicclass	<LD50 (less than)	3	5
43	100-52-7	1430	3.15534	point_esitmate	NA	3	4
44	100-52-7	1300	3.11394	point_esitmate	NA	3	4
45	100-61-8	782	2.89321	point_esitmate	NA	3	4
46	100-61-8	716	2.85491	point_esitmate	NA	3	4
47	100-64-1	1765	3.24675	point_esitmate	NA	3	4
48	100-64-1	883	2.94587	point_esitmate	NA	3	4
49	100-68-5	300		limittest_or_acutetoxicclass	>LD50 (greater than)	2	3
50	100-68-5	1999		limittest_or_acutetoxicclass	<LD50 (less than)	3	4
51	100-69-6	951	2.97818	point_esitmate	NA	3	4
52	100-69-6	673	2.82802	point_esitmate	NA	3	4
53	100-69-6	336	2.52634	point_esitmate	NA	2	4
54	100-69-6	100		limittest_or_acutetoxicclass	>LD50 (greater than)	2	3
55	100-69-6	200		limittest_or_acutetoxicclass	<LD50 (less than)	2	3
56	100-74-3	1780	3.25042	point_esitmate	NA	3	4
57	100-74-3	1638	3.21431	point_esitmate	NA	3	4
58	100-74-3	1490		limittest_or_acutetoxicclass	>LD50 (greater than)	3	4
59	100-74-3	2120		limittest_or_acutetoxicclass	<LD50 (less than)	3	5
60	100-97-0	9200		point_esitmate	NA	4	5
61	100-97-0	5000		limittest_or_acutetoxicclass	>LD50 (greater than)	3	5
62	10025-97-5	1560	3.19312	point_esitmate	NA	3	4
63	10025-97-5	4.67	0.669317	point_esitmate	NA	1	1
64	10026-13-8	660	2.81954	point_esitmate	NA	3	4
65	10026-13-8	600	2.77815	point_esitmate	NA	3	4
66	1003-03-8	383	2.5832	point_esitmate	NA	2	4
67	1003-03-8	329	2.5172	point_esitmate	NA	2	4
68	1003-03-8	289	2.4609	point_esitmate	NA	2	3
69	1003-03-8	26	1.41747	point_esitmate	NA	1	2
70	1003-14-1	1620	3.20952	point_esitmate	NA	3	4
71	1003-14-1	1460	3.16435	point_esitmate	NA	3	4
72	1003-14-1	1327	3.12287	point_esitmate	NA	3	4
73	10043-35-3	4080	3.61066	point_esitmate	NA	3	5
74	10043-35-3	3450	3.53782	point_esitmate	NA	3	5
75	10043-35-3	3160	3.49969	point_esitmate	NA	3	5
76	10043-35-3	2660	3.42488	point_esitmate	NA	3	5
77	10043-52-4	4179	3.62107	point_esitmate	NA	3	5
78	10043-52-4	3798	3.57955	point_esitmate	NA	3	5
79	10048-13-2	166	2.22011	point_esitmate	NA	2	3
80	10048-13-2	120	2.07918	point_esitmate	NA	2	3
81	10049-04-4	292	2.46538	point_esitmate	NA	2	3
82	10049-04-4	94	1.97313	point_esitmate	NA	2	3
83	10049-04-4	94	1.97248	point_esitmate	NA	2	3
84	10061-01-5	126	2.10037	point_esitmate	NA	2	3
85	10061-01-5	121	2.08279	point_esitmate	NA	2	3
86	10061-01-5	117	2.06819	point_esitmate	NA	2	3
87	10061-01-5	93	1.96848	point_esitmate	NA	2	3
88	10061-01-5	85	1.92942	point_esitmate	NA	2	3
89	10061-01-5	78	1.89209	point_esitmate	NA	2	3
90	10099-58-8	3200	3.50515	point_esitmate	NA	3	5
91	10099-58-8	2621	3.41847	point_esitmate	NA	3	5
92	101-02-0	1600	3.20412	point_esitmate	NA	3	4
93	101-02-0	444	2.64738	point_esitmate	NA	2	4
94	101-05-3	2700		point_esitmate	NA	3	5
95	101-05-3	4000		limittest_or_acutetoxicclass	>LD50 (greater than)	3	5
96	101-20-2	2000		point_esitmate	NA	3	4
97	101-20-2	2000		limittest_or_acutetoxicclass	>LD50 (greater than)	3	4
98	101-21-3	4200	3.62325	point_esitmate	NA	3	5
99	101-21-3	1200	3.07918	point_esitmate	NA	3	4
100	101-27-9	1376		limittest_or_acutetoxicclass	>LD50 (greater than)	3	4
101	101-27-9	1429		limittest_or_acutetoxicclass	<LD50 (less than)	3	4
102	101-37-1	927	2.96708	point_esitmate	NA	3	4
103	101-37-1	753	2.87679	point_esitmate	NA	3	4
104	101-37-1	590	2.77085	point_esitmate	NA	3	4
105	101-41-7	2600	3.41497	point_esitmate	NA	3	5
106	101-41-7	2550	3.40654	point_esitmate	NA	3	5
107	101-42-8	4000		limittest_or_acutetoxicclass	>LD50 (greater than)	3	5
108	101-42-8	5700		limittest_or_acutetoxicclass	<LD50 (less than)	4	5
109	101-54-2	847	2.92788	point_esitmate	NA	3	4
110	101-54-2	720	2.85733	point_esitmate	NA	3	4
111	101-54-2	464	2.66652	point_esitmate	NA	2	4
112	101-72-4	1620	3.20952	point_esitmate	NA	3	4
113	101-72-4	800	2.90309	point_esitmate	NA	3	4
114	101-72-4	720	2.85733	point_esitmate	NA	3	4
115	101-77-9	444	2.64738	point_esitmate	NA	2	4
116	101-77-9	351	2.54531	point_esitmate	NA	2	4
117	101-77-9	120		limittest_or_acutetoxicclass	>LD50 (greater than)	2	3
118	101-77-9	250		limittest_or_acutetoxicclass	<LD50 (less than)	2	3
119	101-80-4	675		limittest_or_acutetoxicclass	>LD50 (greater than)	3	4
120	101-80-4	775		limittest_or_acutetoxicclass	<LD50 (less than)	3	4
121	101-84-8	3990	3.60097	point_esitmate	NA	3	5
122	101-84-8	2830	3.45179	point_esitmate	NA	3	5
123	101-84-8	2450	3.38917	point_esitmate	NA	3	5
124	101-84-8	2490		limittest_or_acutetoxicclass	>LD50 (greater than)	3	5
125	101-84-8	3210		limittest_or_acutetoxicclass	<LD50 (less than)	3	5
126	101-96-2	281	2.44871	point_esitmate	NA	2	3
127	101-96-2	271	2.43297	point_esitmate	NA	2	3
128	101-96-2	265	2.42325	point_esitmate	NA	2	3
129	101-96-2	222	2.34635	point_esitmate	NA	2	3
130	101-96-2	148	2.17026	point_esitmate	NA	2	3
131	10102-18-8	17	1.233	point_esitmate	NA	1	2
132	10102-18-8	15	1.16732	point_esitmate	NA	1	2
133	10102-18-8	7	0.845098	point_esitmate	NA	1	2
134	10108-64-2	225	2.35218	point_esitmate	NA	2	3
135	10108-64-2	202	2.30535	point_esitmate	NA	2	3
136	10108-64-2	170	2.23045	point_esitmate	NA	2	3
137	10108-64-2	168	2.22531	point_esitmate	NA	2	3
138	10108-64-2	166	2.22011	point_esitmate	NA	2	3
139	10108-64-2	132	2.12057	point_esitmate	NA	2	3
140	10108-64-2	88	1.94448	point_esitmate	NA	2	3
141	10108-64-2	87	1.93952	point_esitmate	NA	2	3
142	10124-43-3	1330	3.12385	point_esitmate	NA	3	4
143	10124-43-3	768	2.88536	point_esitmate	NA	3	4
144	10124-43-3	424	2.62737	point_esitmate	NA	2	4
145	10124-43-3	161	2.20683	point_esitmate	NA	2	3
146	101316-67-0	6620	3.82086	point_esitmate	NA	4	5
147	101316-67-0	5800	3.76343	point_esitmate	NA	4	5
148	101316-67-0	5390	3.73159	point_esitmate	NA	4	5
149	101316-67-0	4820	3.68305	point_esitmate	NA	3	5
150	101316-76-1	6620	3.82086	point_esitmate	NA	4	5
151	101316-76-1	5390	3.73159	point_esitmate	NA	4	5
152	101377-47-3	3278	3.51561	point_esitmate	NA	3	5
153	101377-47-3	3115	3.49346	point_esitmate	NA	3	5
154	101377-47-3	2929	3.46672	point_esitmate	NA	3	5
155	10141-05-6	978	2.99034	point_esitmate	NA	3	4
156	10141-05-6	691	2.83948	point_esitmate	NA	3	4
157	10141-05-6	434	2.63749	point_esitmate	NA	2	4
158	10141-05-6	140	2.14613	point_esitmate	NA	2	3
159	101463-69-8	3000		limittest_or_acutetoxicclass	>LD50 (greater than)	3	5
160	101463-69-8	5000		limittest_or_acutetoxicclass	>LD50 (greater than)	3	5
161	10175-31-2	300		limittest_or_acutetoxicclass	>LD50 (greater than)	2	3
162	10175-31-2	1999		limittest_or_acutetoxicclass	<LD50 (less than)	3	4
163	101795-01-1	6620	3.82086	point_esitmate	NA	4	5
164	101795-01-1	5390	3.73159	point_esitmate	NA	4	5
165	10196-49-3	1890	3.27646	point_esitmate	NA	3	4
166	10196-49-3	1645	3.21617	point_esitmate	NA	3	4
167	102-01-2	1331		limittest_or_acutetoxicclass	>LD50 (greater than)	3	4
168	102-01-2	5400		limittest_or_acutetoxicclass	<LD50 (less than)	4	5
169	102-06-7	375	2.57403	point_esitmate	NA	2	4
170	102-06-7	323	2.5092	point_esitmate	NA	2	4
171	102-06-7	111	2.04532	point_esitmate	NA	2	3
172	102-06-7	107	2.02938	point_esitmate	NA	2	3
173	102-24-9	4080	3.61066	point_esitmate	NA	3	5
174	102-24-9	3450	3.53782	point_esitmate	NA	3	5
175	102-36-3	402	2.60423	point_esitmate	NA	2	4
176	102-36-3	91	1.95904	point_esitmate	NA	2	3
177	102-69-2	96	1.98227	point_esitmate	NA	2	3
178	102-69-2	72	1.86034	point_esitmate	NA	2	3
179	102-69-2	1999		limittest_or_acutetoxicclass	<LD50 (less than)	3	4
180	102-71-6	8000	3.90309	point_esitmate	NA	4	5
181	102-71-6	5530	3.74273	point_esitmate	NA	4	5
182	102-76-1	2000		limittest_or_acutetoxicclass	>LD50 (greater than)	3	4
183	102-76-1	6400		limittest_or_acutetoxicclass	>LD50 (greater than)	4	5
184	102-81-8	1075	3.03141	point_esitmate	NA	3	4
185	102-81-8	1070	3.02938	point_esitmate	NA	3	4
186	102-82-9	780	2.89209	point_esitmate	NA	3	4
187	102-82-9	420	2.62325	point_esitmate	NA	2	4
188	10210-68-1	754	2.87737	point_esitmate	NA	3	4
189	10210-68-1	754	2.87726	point_esitmate	NA	3	4
190	10222-01-2	235	2.37107	point_esitmate	NA	2	3
191	10222-01-2	178	2.25042	point_esitmate	NA	2	3
192	1025-15-6	1000	3	point_esitmate	NA	3	4
193	1025-15-6	812	2.90956	point_esitmate	NA	3	4
194	1025-15-6	707	2.84942	point_esitmate	NA	3	4
195	10258-54-5	4700	3.6721	point_esitmate	NA	3	5
196	10258-54-5	4300	3.63347	point_esitmate	NA	3	5
197	10262-69-8	760		limittest_or_acutetoxicclass	>LD50 (greater than)	3	4
198	10262-69-8	1050		limittest_or_acutetoxicclass	<LD50 (less than)	3	4
199	10265-92-6	27	1.43136	point_esitmate	NA	1	2
200	10265-92-6	16	1.20412	point_esitmate	NA	1	2
201	10265-92-6	14	1.14613	point_esitmate	NA	1	2
202	10265-92-6	11	1.04139	point_esitmate	NA	1	2
203	10265-92-6	7.5	0.875061	point_esitmate	NA	1	2
204	10294-26-5	3970	3.59879	point_esitmate	NA	3	5
205	10294-26-5	3804	3.58024	point_esitmate	NA	3	5
206	10294-26-5	3702	3.56844	point_esitmate	NA	3	5
207	10294-40-3	168	2.22531	point_esitmate	NA	2	3
208	10294-40-3	130	2.11227	point_esitmate	NA	2	3
209	10294-40-3	124	2.09167	point_esitmate	NA	2	3
210	10294-40-3	90	1.95665	point_esitmate	NA	2	3
211	10294-40-3	86	1.93702	point_esitmate	NA	2	3
212	10294-40-3	67	1.82607	point_esitmate	NA	2	3
213	103-11-7	6700	3.82607	point_esitmate	NA	4	5
214	103-11-7	5720	3.7574	point_esitmate	NA	4	5
215	103-11-7	5600	3.74819	point_esitmate	NA	4	5
216	103-11-7	4435	3.64689	point_esitmate	NA	3	5
217	103-17-3	2000		point_esitmate	NA	3	4
218	103-17-3	10000		limittest_or_acutetoxicclass	>LD50 (greater than)	4	5
219	103-23-1	9110	3.95952	point_esitmate	NA	4	5
220	103-23-1	9100	3.95904	point_esitmate	NA	4	5
221	103-23-1	5600	3.74819	point_esitmate	NA	4	5
222	103-34-4	5600	3.74819	point_esitmate	NA	4	5
223	103-34-4	4300	3.63347	point_esitmate	NA	3	5
224	103-37-7	3300	3.51851	point_esitmate	NA	3	5
225	103-37-7	2350	3.37107	point_esitmate	NA	3	5
226	103-37-7	2330	3.36736	point_esitmate	NA	3	5
227	103-37-7	1900	3.27875	point_esitmate	NA	3	4
228	103-37-7	1850	3.26717	point_esitmate	NA	3	4
229	103-41-3	5530	3.74273	point_esitmate	NA	4	5
230	103-41-3	5380	3.73078	point_esitmate	NA	4	5
231	103-45-7	5200	3.716	point_esitmate	NA	4	5
232	103-45-7	3670	3.56467	point_esitmate	NA	3	5
233	103-52-6	4858	3.68642	point_esitmate	NA	3	5
234	103-52-6	4600	3.66276	point_esitmate	NA	3	5
235	103-52-6	4570	3.65992	point_esitmate	NA	3	5
236	103-63-9	1642	3.21537	point_esitmate	NA	3	4
237	103-63-9	1476	3.16909	point_esitmate	NA	3	4
238	103-63-9	1340	3.1271	point_esitmate	NA	3	4
239	103-69-5	1100	3.04139	point_esitmate	NA	3	4
240	103-69-5	334	2.52375	point_esitmate	NA	2	4
241	103-71-9	940	2.97313	point_esitmate	NA	3	4
242	103-71-9	800	2.90309	point_esitmate	NA	3	4
243	103-74-2	9500	3.97772	point_esitmate	NA	4	5
244	103-74-2	6061	3.78254	point_esitmate	NA	4	5
245	103-74-2	4878	3.68824	point_esitmate	NA	3	5
246	103-74-2	3842	3.58456	point_esitmate	NA	3	5
247	103-90-2	2400	3.38021	point_esitmate	NA	3	5
248	103-90-2	1944	3.2887	point_esitmate	NA	3	4
249	10311-84-9	5		limittest_or_acutetoxicclass	>LD50 (greater than)	1	1
250	10311-84-9	71		limittest_or_acutetoxicclass	<LD50 (less than)	2	3
251	10326-41-7	4936	3.69338	point_esitmate	NA	3	5
252	10326-41-7	3543	3.54937	point_esitmate	NA	3	5
253	10326-41-7	5000		limittest_or_acutetoxicclass	>LD50 (greater than)	3	5
254	10326-41-7	4999		limittest_or_acutetoxicclass	<LD50 (less than)	3	5
255	1034-01-1	2710	3.43297	point_esitmate	NA	3	5
256	1034-01-1	1960	3.29226	point_esitmate	NA	3	4
257	103429-90-9	4700	3.6721	point_esitmate	NA	3	5
258	103429-90-9	4600	3.66276	point_esitmate	NA	3	5
259	103429-90-9	4500	3.65321	point_esitmate	NA	3	5
260	10361-29-2	2150	3.33244	point_esitmate	NA	3	5
261	10361-29-2	1800	3.25527	point_esitmate	NA	3	4
262	10361-37-2	676	2.82995	point_esitmate	NA	3	4
263	10361-37-2	645	2.80956	point_esitmate	NA	3	4
264	10361-37-2	619	2.79169	point_esitmate	NA	3	4
265	10361-37-2	419	2.62221	point_esitmate	NA	2	4
266	10361-37-2	408	2.61066	point_esitmate	NA	2	4
267	10361-37-2	400	2.60206	point_esitmate	NA	2	4
268	10361-37-2	150	2.17609	point_esitmate	NA	2	3
269	10361-37-2	132	2.12057	point_esitmate	NA	2	3
270	10361-37-2	118	2.07188	point_esitmate	NA	2	3
271	10361-82-7	3200	3.50515	point_esitmate	NA	3	5
272	10361-82-7	2900	3.4624	point_esitmate	NA	3	5
273	10361-82-7	2621	3.41847	point_esitmate	NA	3	5
274	10361-82-7	981	2.99167	point_esitmate	NA	3	4
275	10361-83-8	2900	3.4624	point_esitmate	NA	3	5
276	10361-83-8	901	2.95472	point_esitmate	NA	3	4
277	10361-93-0	1650	3.21748	point_esitmate	NA	3	4
278	10361-93-0	1300	3.11394	point_esitmate	NA	3	4
279	104-12-1	4710	3.67302	point_esitmate	NA	3	5
280	104-12-1	138	2.13988	point_esitmate	NA	2	3
281	104-15-4	2480	3.39445	point_esitmate	NA	3	5
282	104-15-4	400	2.60206	point_esitmate	NA	2	4
283	104-55-2	3400	3.53148	point_esitmate	NA	3	5
284	104-55-2	2220	3.34635	point_esitmate	NA	3	5
285	104-55-2	2200	3.34242	point_esitmate	NA	3	5
286	104-61-0	9780	3.99034	point_esitmate	NA	4	5
287	104-61-0	6600	3.81954	point_esitmate	NA	4	5
288	104-61-0	5000		limittest_or_acutetoxicclass	>LD50 (greater than)	3	5
289	104-68-7	3526	3.54728	point_esitmate	NA	3	5
290	104-68-7	2140	3.33041	point_esitmate	NA	3	5
291	104-76-7	3730	3.57171	point_esitmate	NA	3	5
292	104-76-7	2053	3.31239	point_esitmate	NA	3	5
293	104-76-7	2047	3.31112	point_esitmate	NA	3	5
294	104-78-9	1410	3.14922	point_esitmate	NA	3	4
295	104-78-9	830	2.91908	point_esitmate	NA	3	4
296	104-78-9	550	2.74036	point_esitmate	NA	3	4
297	104-78-9	410	2.61278	point_esitmate	NA	2	4
298	104-88-1	1602	3.20466	point_esitmate	NA	3	4
299	104-88-1	1142	3.05767	point_esitmate	NA	3	4
300	104-88-1	840	2.92428	point_esitmate	NA	3	4
301	104-90-5	1797	3.25455	point_esitmate	NA	3	4
302	104-90-5	1737	3.2398	point_esitmate	NA	3	4
303	104-90-5	1697	3.22968	point_esitmate	NA	3	4
304	104-90-5	710	2.85126	point_esitmate	NA	3	4
305	104-90-5	800		limittest_or_acutetoxicclass	>LD50 (greater than)	3	4
306	104-90-5	1800		limittest_or_acutetoxicclass	<LD50 (less than)	3	4
307	104-94-9	1400	3.14613	point_esitmate	NA	3	4
308	104-94-9	1320	3.12057	point_esitmate	NA	3	4
309	10411-92-4	300		limittest_or_acutetoxicclass	>LD50 (greater than)	2	3
310	10411-92-4	1999		limittest_or_acutetoxicclass	<LD50 (less than)	3	4
311	10431-98-8	4290	3.63246	point_esitmate	NA	3	5
312	10431-98-8	2740	3.43775	point_esitmate	NA	3	5
313	10453-86-8	1721	3.23578	point_esitmate	NA	3	4
314	10453-86-8	1400	3.14613	point_esitmate	NA	3	4
315	10453-86-8	1244	3.09482	point_esitmate	NA	3	4
316	104632-26-0	548		limittest_or_acutetoxicclass	>LD50 (greater than)	3	4
317	104632-26-0	800		limittest_or_acutetoxicclass	>LD50 (greater than)	3	4
318	104653-34-1	0.56	-0.251812	point_esitmate	NA	1	1
319	104653-34-1	0.55	-0.259637	point_esitmate	NA	1	1
320	1047-16-1	2000		limittest_or_acutetoxicclass	>LD50 (greater than)	3	4
321	1047-16-1	5000		limittest_or_acutetoxicclass	>LD50 (greater than)	3	5
322	1047-16-1	10000		limittest_or_acutetoxicclass	>LD50 (greater than)	4	5
323	105-08-8	2000		limittest_or_acutetoxicclass	>LD50 (greater than)	3	4
324	105-08-8	6400		limittest_or_acutetoxicclass	>LD50 (greater than)	4	5
325	105-13-5	1340	3.1271	point_esitmate	NA	3	4
326	105-13-5	1200	3.07918	point_esitmate	NA	3	4
327	105-39-5	235	2.37107	point_esitmate	NA	2	3
328	105-39-5	180	2.25527	point_esitmate	NA	2	3
329	105-45-3	3370	3.52763	point_esitmate	NA	3	5
330	105-45-3	3228	3.50893	point_esitmate	NA	3	5
331	105-45-3	3000	3.47712	point_esitmate	NA	3	5
332	105-45-3	2580	3.41162	point_esitmate	NA	3	5
333	105-45-3	2000		limittest_or_acutetoxicclass	>LD50 (greater than)	3	4
334	105-45-3	2230		limittest_or_acutetoxicclass	>LD50 (greater than)	3	5
335	105-45-3	2920		limittest_or_acutetoxicclass	>LD50 (greater than)	3	5
336	105-45-3	2980		limittest_or_acutetoxicclass	<LD50 (less than)	3	5
337	105-45-3	3900		limittest_or_acutetoxicclass	<LD50 (less than)	3	5
338	105-60-2	1876	3.27323	point_esitmate	NA	3	4
339	105-60-2	1600	3.20412	point_esitmate	NA	3	4
340	105-60-2	1475	3.16879	point_esitmate	NA	3	4
341	105-60-2	1210	3.08279	point_esitmate	NA	3	4
342	105-60-2	1200	3.07918	point_esitmate	NA	3	4
343	105-67-9	3200	3.50515	point_esitmate	NA	3	5
344	105-67-9	2300	3.36173	point_esitmate	NA	3	5
345	105-68-0	6924	3.84036	point_esitmate	NA	4	5
346	105-68-0	4324	3.63594	point_esitmate	NA	3	5
347	105-68-0	4000	3.60206	point_esitmate	NA	3	5
348	10508-09-5	1700		point_esitmate	NA	3	4
349	10508-09-5	5000		limittest_or_acutetoxicclass	>LD50 (greater than)	3	5
350	10543-57-4	7940		point_esitmate	NA	4	5
351	10543-57-4	2000		limittest_or_acutetoxicclass	>LD50 (greater than)	3	4
352	105512-06-9	2271	3.35622	point_esitmate	NA	3	5
353	105512-06-9	2240	3.35025	point_esitmate	NA	3	5
354	105512-06-9	2231	3.3485	point_esitmate	NA	3	5
355	105512-06-9	1392	3.14364	point_esitmate	NA	3	4
356	10563-29-8	1907	3.28035	point_esitmate	NA	3	4
357	10563-29-8	1669	3.22246	point_esitmate	NA	3	4
358	10563-29-8	1545	3.18893	point_esitmate	NA	3	4
359	10563-29-8	681		limittest_or_acutetoxicclass	>LD50 (greater than)	3	4
360	10563-29-8	1999		limittest_or_acutetoxicclass	<LD50 (less than)	3	4
361	10584-98-2	4439	3.64729	point_esitmate	NA	3	5
362	10584-98-2	2755	3.44012	point_esitmate	NA	3	5
363	10584-98-2	758	2.87967	point_esitmate	NA	3	4
364	10584-98-2	615	2.78888	point_esitmate	NA	3	4
365	10584-98-2	510	2.70757	point_esitmate	NA	3	4
366	10584-98-2	396	2.5977	point_esitmate	NA	2	4
367	10588-01-9	168	2.22531	point_esitmate	NA	2	3
368	10588-01-9	130	2.11227	point_esitmate	NA	2	3
369	10588-01-9	124	2.09167	point_esitmate	NA	2	3
370	10588-01-9	90	1.95665	point_esitmate	NA	2	3
371	10588-01-9	86	1.93702	point_esitmate	NA	2	3
372	10588-01-9	67	1.82607	point_esitmate	NA	2	3
373	10595-60-5	1895	3.27761	point_esitmate	NA	3	4
374	10595-60-5	1673	3.2235	point_esitmate	NA	3	4
375	10595-60-5	1459	3.16406	point_esitmate	NA	3	4
376	106-20-7	1640	3.21484	point_esitmate	NA	3	4
377	106-20-7	1149	3.06032	point_esitmate	NA	3	4
378	106-20-7	1008	3.00346	point_esitmate	NA	3	4
379	106-20-7	847	2.92788	point_esitmate	NA	3	4
380	106-23-0	2872	3.45818	point_esitmate	NA	3	5
381	106-23-0	2555	3.40739	point_esitmate	NA	3	5
382	106-23-0	2423	3.38435	point_esitmate	NA	3	5
383	106-23-0	2150	3.33244	point_esitmate	NA	3	5
384	106-23-0	5000		limittest_or_acutetoxicclass	>LD50 (greater than)	3	5
385	106-24-1	2840		limittest_or_acutetoxicclass	>LD50 (greater than)	3	5
386	106-24-1	2900		limittest_or_acutetoxicclass	>LD50 (greater than)	3	5
387	106-24-1	4570		limittest_or_acutetoxicclass	<LD50 (less than)	3	5
388	106-24-1	5900		limittest_or_acutetoxicclass	<LD50 (less than)	4	5
389	106-26-3	6800	3.83251	point_esitmate	NA	4	5
390	106-26-3	4895	3.68975	point_esitmate	NA	3	5
391	106-42-3	6631	3.82158	point_esitmate	NA	4	5
392	106-42-3	4300	3.63347	point_esitmate	NA	3	5
393	106-42-3	3523	3.54691	point_esitmate	NA	3	5
394	106-42-3	4000		limittest_or_acutetoxicclass	>LD50 (greater than)	3	5
395	106-43-4	2273	3.3566	point_esitmate	NA	3	5
396	106-43-4	2100	3.32222	point_esitmate	NA	3	5
397	106-44-5	1800	3.25527	point_esitmate	NA	3	4
398	106-44-5	207	2.31597	point_esitmate	NA	2	3
399	106-46-7	3863	3.58692	point_esitmate	NA	3	5
400	106-46-7	3790	3.57864	point_esitmate	NA	3	5
401	106-46-7	3425		limittest_or_acutetoxicclass	>LD50 (greater than)	3	5
402	106-46-7	3561		limittest_or_acutetoxicclass	>LD50 (greater than)	3	5
403	106-46-7	4153		limittest_or_acutetoxicclass	<LD50 (less than)	3	5
404	106-46-7	4277		limittest_or_acutetoxicclass	<LD50 (less than)	3	5
405	106-47-8	340	2.53148	point_esitmate	NA	2	4
406	106-47-8	310	2.49136	point_esitmate	NA	2	4
407	106-47-8	200		limittest_or_acutetoxicclass	>LD50 (greater than)	2	3
408	106-47-8	480		limittest_or_acutetoxicclass	<LD50 (less than)	2	4
409	106-48-9	1258	3.09968	point_esitmate	NA	3	4
410	106-48-9	988	2.99476	point_esitmate	NA	3	4
411	106-48-9	670	2.82607	point_esitmate	NA	3	4
412	106-49-0	656	2.8169	point_esitmate	NA	3	4
413	106-49-0	336	2.52634	point_esitmate	NA	2	4
414	106-51-4	130	2.11394	point_esitmate	NA	2	3
415	106-51-4	100	2	point_esitmate	NA	2	3
416	106-51-4	5.6	0.748188	point_esitmate	NA	1	2
417	106-58-1	2135		limittest_or_acutetoxicclass	>LD50 (greater than)	3	5
418	106-58-1	2720		limittest_or_acutetoxicclass	<LD50 (less than)	3	5
419	106-63-8	7070	3.84942	point_esitmate	NA	4	5
420	106-63-8	4895	3.68975	point_esitmate	NA	3	5
421	106-70-7	2000		limittest_or_acutetoxicclass	>LD50 (greater than)	3	4
422	106-70-7	5000		limittest_or_acutetoxicclass	>LD50 (greater than)	3	5
423	106-75-2	1650	3.21748	point_esitmate	NA	3	4
424	106-75-2	389	2.58995	point_esitmate	NA	2	4
425	106-87-6	2800	3.44716	point_esitmate	NA	3	5
426	106-87-6	2130	3.32838	point_esitmate	NA	3	5
427	106-88-7	1170	3.06819	point_esitmate	NA	3	4
428	106-88-7	900	2.95424	point_esitmate	NA	3	4
429	106-89-8	282	2.45025	point_esitmate	NA	2	3
430	106-89-8	218	2.33846	point_esitmate	NA	2	3
431	106-89-8	210	2.32222	point_esitmate	NA	2	3
432	106-89-8	175	2.24304	point_esitmate	NA	2	3
433	106-89-8	90	1.95424	point_esitmate	NA	2	3
434	106-89-8	40	1.60206	point_esitmate	NA	1	2
435	106-90-1	210	2.32222	point_esitmate	NA	2	3
436	106-90-1	150	2.17609	point_esitmate	NA	2	3
437	106-91-2	597	2.77597	point_esitmate	NA	3	4
438	106-91-2	290	2.4624	point_esitmate	NA	2	3
439	106-92-3	1746	3.24204	point_esitmate	NA	3	4
440	106-92-3	1600	3.20412	point_esitmate	NA	3	4
441	106-92-3	1164	3.06595	point_esitmate	NA	3	4
442	106-92-3	830	2.91908	point_esitmate	NA	3	4
443	106-93-4	420	2.62325	point_esitmate	NA	2	4
444	106-93-4	146	2.16435	point_esitmate	NA	2	3
445	106-93-4	140	2.14613	point_esitmate	NA	2	3
446	106-93-4	117	2.06819	point_esitmate	NA	2	3
447	106-93-4	110	2.04139	point_esitmate	NA	2	3
448	106-93-4	108	2.03342	point_esitmate	NA	2	3
449	106-93-4	79	1.89763	point_esitmate	NA	2	3
450	106-93-4	55	1.74036	point_esitmate	NA	2	3
451	10605-21-7	5000		limittest_or_acutetoxicclass	>LD50 (greater than)	3	5
452	10605-21-7	10000		limittest_or_acutetoxicclass	>LD50 (greater than)	4	5
453	106092-09-5	675		limittest_or_acutetoxicclass	>LD50 (greater than)	3	4
454	106092-09-5	1100		limittest_or_acutetoxicclass	<LD50 (less than)	3	4
455	106392-12-5	9380	3.9722	point_esitmate	NA	4	5
456	106392-12-5	2300	3.36173	point_esitmate	NA	3	5
457	1065336-91-5	3230	3.5092	point_esitmate	NA	3	5
458	1065336-91-5	3125	3.49485	point_esitmate	NA	3	5
459	1066-33-7	1576	3.19756	point_esitmate	NA	3	4
460	1066-33-7	1470	3.16732	point_esitmate	NA	3	4
461	1067-53-4	2960		point_esitmate	NA	3	5
462	1067-53-4	2000		limittest_or_acutetoxicclass	>LD50 (greater than)	3	4
463	106797-53-9	4032	3.60552	point_esitmate	NA	3	5
464	106797-53-9	3198	3.50488	point_esitmate	NA	3	5
465	106797-53-9	2098	3.32181	point_esitmate	NA	3	5
466	107-02-8	26	1.41497	point_esitmate	NA	1	2
467	107-02-8	12	1.07188	point_esitmate	NA	1	2
468	107-02-8	10	1.01284	point_esitmate	NA	1	2
469	107-02-8	42		limittest_or_acutetoxicclass	>LD50 (greater than)	1	2
470	107-02-8	46		limittest_or_acutetoxicclass	<LD50 (less than)	1	2
471	107-03-9	1790	3.25285	point_esitmate	NA	3	4
472	107-03-9	1730	3.23805	point_esitmate	NA	3	4
473	107-05-1	460	2.66276	point_esitmate	NA	2	4
474	107-05-1	455	2.65801	point_esitmate	NA	2	4
475	107-05-1	435	2.63849	point_esitmate	NA	2	4
476	107-05-1	425	2.62839	point_esitmate	NA	2	4
477	107-05-1	419	2.62221	point_esitmate	NA	2	4
478	107-05-1	379	2.57864	point_esitmate	NA	2	4
479	107-05-1	293	2.46687	point_esitmate	NA	2	3
480	107-05-1	275	2.43933	point_esitmate	NA	2	3
481	107-06-2	670		limittest_or_acutetoxicclass	>LD50 (greater than)	3	4
482	107-06-2	890		limittest_or_acutetoxicclass	<LD50 (less than)	3	4
483	107-07-3	71	1.85126	point_esitmate	NA	2	3
484	107-07-3	58	1.76343	point_esitmate	NA	2	3
485	107-10-8	570	2.75587	point_esitmate	NA	3	4
486	107-10-8	370	2.5682	point_esitmate	NA	2	4
487	107-11-9	106	2.02531	point_esitmate	NA	2	3
488	107-11-9	102	2.0086	point_esitmate	NA	2	3
489	107-13-1	93	1.96848	point_esitmate	NA	2	3
490	107-13-1	78	1.89209	point_esitmate	NA	2	3
491	107-15-3	1200	3.07918	point_esitmate	NA	3	4
492	107-15-3	893	2.95085	point_esitmate	NA	3	4
493	107-15-3	866	2.93752	point_esitmate	NA	3	4
494	107-15-3	841	2.9248	point_esitmate	NA	3	4
495	107-16-4	16	1.20412	point_esitmate	NA	1	2
496	107-16-4	8	0.90309	point_esitmate	NA	1	2
497	107-18-6	105	2.02119	point_esitmate	NA	2	3
498	107-18-6	99	1.99564	point_esitmate	NA	2	3
499	107-18-6	64	1.80618	point_esitmate	NA	2	3
500	107-19-7	93	1.96848	point_esitmate	NA	2	3
501	107-19-7	54	1.73239	point_esitmate	NA	2	3
502	107-19-7	20	1.30103	point_esitmate	NA	1	2
503	107-20-0	133	2.12385	point_esitmate	NA	2	3
504	107-20-0	89	1.94939	point_esitmate	NA	2	3
505	107-20-0	23	1.36173	point_esitmate	NA	1	2
506	107-21-1	9058	3.95703	point_esitmate	NA	4	5
507	107-21-1	8540	3.93146	point_esitmate	NA	4	5
508	107-21-1	8120	3.90956	point_esitmate	NA	4	5
509	107-21-1	7887	3.89691	point_esitmate	NA	4	5
510	107-21-1	7712	3.88717	point_esitmate	NA	4	5
511	107-21-1	7000	3.8451	point_esitmate	NA	4	5
512	107-21-1	6133	3.78767	point_esitmate	NA	4	5
513	107-21-1	5890	3.77012	point_esitmate	NA	4	5
514	107-21-1	5380	3.73078	point_esitmate	NA	4	5
515	107-21-1	4700	3.6721	point_esitmate	NA	3	5
516	107-21-1	4600	3.66276	point_esitmate	NA	3	5
517	107-21-1	4000	3.60206	point_esitmate	NA	3	5
518	107-21-1	2000		limittest_or_acutetoxicclass	>LD50 (greater than)	3	4
519	107-21-1	6690		limittest_or_acutetoxicclass	>LD50 (greater than)	4	5
520	107-21-1	10000		limittest_or_acutetoxicclass	>LD50 (greater than)	4	5
521	107-22-2	7070	3.84942	point_esitmate	NA	4	5
522	107-22-2	4290	3.63246	point_esitmate	NA	3	5
523	107-22-2	2960	3.47129	point_esitmate	NA	3	5
524	107-22-2	1400	3.14613	point_esitmate	NA	3	4
525	107-31-3	1500	3.17609	point_esitmate	NA	3	4
526	107-31-3	475	2.67669	point_esitmate	NA	2	4
527	107-35-7	5000		limittest_or_acutetoxicclass	>LD50 (greater than)	3	5
528	107-35-7	7000		limittest_or_acutetoxicclass	>LD50 (greater than)	4	5
529	107-41-5	4790	3.68034	point_esitmate	NA	3	5
530	107-41-5	4700	3.6721	point_esitmate	NA	3	5
531	107-41-5	3700	3.5682	point_esitmate	NA	3	5
532	107-41-5	2000		limittest_or_acutetoxicclass	>LD50 (greater than)	3	4
533	107-43-7	11148		limittest_or_acutetoxicclass	>LD50 (greater than)	4	5
534	107-43-7	11179		limittest_or_acutetoxicclass	>LD50 (greater than)	4	5
535	107-43-7	11204		limittest_or_acutetoxicclass	>LD50 (greater than)	4	5
536	107-45-9	381	2.58092	point_esitmate	NA	2	4
537	107-45-9	313	2.49554	point_esitmate	NA	2	4
538	107-45-9	218	2.33846	point_esitmate	NA	2	3
539	107-49-3	1.1	0.0413927	point_esitmate	NA	1	1
540	107-49-3	0.5	-0.30103	point_esitmate	NA	1	1
541	107-59-5	418	2.62118	point_esitmate	NA	2	4
542	107-59-5	380	2.57978	point_esitmate	NA	2	4
543	107-71-1	3083	3.48897	point_esitmate	NA	3	5
544	107-71-1	2562	3.40858	point_esitmate	NA	3	5
545	107-71-1	2130	3.32838	point_esitmate	NA	3	5
546	107-85-7	520	2.716	point_esitmate	NA	3	4
547	107-85-7	427	2.63043	point_esitmate	NA	2	4
548	107-85-7	341	2.53275	point_esitmate	NA	2	4
549	107-85-7	328	2.51587	point_esitmate	NA	2	4
550	107-86-8	810	2.90849	point_esitmate	NA	3	4
551	107-86-8	690	2.83885	point_esitmate	NA	3	4
552	107-87-9	1600		limittest_or_acutetoxicclass	>LD50 (greater than)	3	4
553	107-87-9	3200		limittest_or_acutetoxicclass	<LD50 (less than)	3	5
554	107-92-6	8790	3.94399	point_esitmate	NA	4	5
555	107-92-6	2940	3.46835	point_esitmate	NA	3	5
556	107-92-6	1632	3.21272	point_esitmate	NA	3	4
557	107-96-0	96	1.98227	point_esitmate	NA	2	3
558	107-96-0	63	1.79934	point_esitmate	NA	2	3
559	107-96-0	126		limittest_or_acutetoxicclass	<LD50 (less than)	2	3
560	107-98-2	7510	3.87564	point_esitmate	NA	4	5
561	107-98-2	5710	3.75664	point_esitmate	NA	4	5
562	107-98-2	4277	3.63114	point_esitmate	NA	3	5
563	107-98-2	4016	3.60379	point_esitmate	NA	3	5
564	107-98-2	3739	3.57276	point_esitmate	NA	3	5
565	107-98-2	2000		limittest_or_acutetoxicclass	>LD50 (greater than)	3	4
566	107-98-2	5000		limittest_or_acutetoxicclass	>LD50 (greater than)	3	5
567	1070-70-8	1544	3.18865	point_esitmate	NA	3	4
568	1070-70-8	1336	3.12581	point_esitmate	NA	3	4
569	1070-70-8	1195	3.07737	point_esitmate	NA	3	4
570	1070-70-8	738	2.86806	point_esitmate	NA	3	4
571	1071-83-6	4873		point_esitmate	NA	3	5
572	1071-83-6	2000		limittest_or_acutetoxicclass	>LD50 (greater than)	3	4
573	1072-68-0	969	2.98632	point_esitmate	NA	3	4
574	1072-68-0	859	2.93399	point_esitmate	NA	3	4
575	107534-96-3	3352	3.5253	point_esitmate	NA	3	5
576	107534-96-3	1700	3.23045	point_esitmate	NA	3	4
577	107534-96-3	5000		limittest_or_acutetoxicclass	>LD50 (greater than)	3	5
578	107551-67-7	1000		limittest_or_acutetoxicclass	>LD50 (greater than)	3	4
579	107551-67-7	1999		limittest_or_acutetoxicclass	<LD50 (less than)	3	4
580	1076-97-7	2263	3.35468	point_esitmate	NA	3	5
581	1076-97-7	1903	3.27944	point_esitmate	NA	3	4
582	1077-28-7	1210	3.08279	point_esitmate	NA	3	4
583	1077-28-7	1190	3.07555	point_esitmate	NA	3	4
584	1078-19-9	300		limittest_or_acutetoxicclass	>LD50 (greater than)	2	3
585	1078-19-9	1999		limittest_or_acutetoxicclass	<LD50 (less than)	3	4
586	108-01-0	2140	3.33041	point_esitmate	NA	3	5
587	108-01-0	2083	3.31869	point_esitmate	NA	3	5
588	108-01-0	1220	3.0864	point_esitmate	NA	3	4
589	108-01-0	1203	3.08034	point_esitmate	NA	3	4
590	108-01-0	1183	3.07287	point_esitmate	NA	3	4
591	108-03-2	528	2.72263	point_esitmate	NA	3	4
592	108-03-2	506	2.70415	point_esitmate	NA	3	4
593	108-03-2	484	2.68485	point_esitmate	NA	2	4
594	108-05-4	2920	3.46538	point_esitmate	NA	3	5
595	108-05-4	2900	3.4624	point_esitmate	NA	3	5
596	108-10-1	4600	3.66276	point_esitmate	NA	3	5
597	108-10-1	2080	3.31806	point_esitmate	NA	3	5
598	108-11-2	2600	3.41497	point_esitmate	NA	3	5
599	108-11-2	2590	3.4133	point_esitmate	NA	3	5
600	108-18-9	770	2.88649	point_esitmate	NA	3	4
601	108-18-9	540	2.73239	point_esitmate	NA	3	4
602	108-18-9	420	2.62325	point_esitmate	NA	2	4
603	108-18-9	310	2.49136	point_esitmate	NA	2	4
604	108-21-4	6750	3.8293	point_esitmate	NA	4	5
605	108-21-4	3000	3.47712	point_esitmate	NA	3	5
606	108-22-5	3000		point_esitmate	NA	3	5
607	108-22-5	2000		limittest_or_acutetoxicclass	>LD50 (greater than)	3	4
608	108-23-6	1070	3.02938	point_esitmate	NA	3	4
609	108-23-6	468	2.67052	point_esitmate	NA	2	4
610	108-23-6	632.4		limittest_or_acutetoxicclass	<LD50 (less than)	3	4
611	108-30-5	2157	3.33389	point_esitmate	NA	3	5
612	108-30-5	1795	3.25404	point_esitmate	NA	3	4
613	108-30-5	1510	3.17912	point_esitmate	NA	3	4
614	108-30-5	1510	3.17898	point_esitmate	NA	3	4
615	108-31-6	1090	3.03743	point_esitmate	NA	3	4
616	108-31-6	1050	3.02119	point_esitmate	NA	3	4
617	108-31-6	1030	3.01284	point_esitmate	NA	3	4
618	108-31-6	900	2.95424	point_esitmate	NA	3	4
619	108-31-6	400	2.60206	point_esitmate	NA	2	4
620	108-31-6	235	2.37107	point_esitmate	NA	2	3
621	108-38-3	6631	3.82158	point_esitmate	NA	4	5
622	108-38-3	4300	3.63347	point_esitmate	NA	3	5
623	108-38-3	3523	3.54691	point_esitmate	NA	3	5
624	108-42-9	1034	3.01452	point_esitmate	NA	3	4
625	108-42-9	880	2.94448	point_esitmate	NA	3	4
626	108-42-9	400	2.60206	point_esitmate	NA	2	4
627	108-42-9	353	2.54777	point_esitmate	NA	2	4
628	108-42-9	256	2.40824	point_esitmate	NA	2	3
629	108-44-1	1430	3.15534	point_esitmate	NA	3	4
630	108-44-1	1160	3.06446	point_esitmate	NA	3	4
631	108-44-1	974	2.98856	point_esitmate	NA	3	4
632	108-44-1	450	2.65321	point_esitmate	NA	2	4
633	108-45-2	650	2.81291	point_esitmate	NA	3	4
634	108-45-2	280	2.44716	point_esitmate	NA	2	3
635	108-46-3	980	2.99123	point_esitmate	NA	3	4
636	108-46-3	533	2.72673	point_esitmate	NA	3	4
637	108-46-3	510	2.70757	point_esitmate	NA	3	4
638	108-46-3	489	2.68931	point_esitmate	NA	2	4
639	108-46-3	370	2.5682	point_esitmate	NA	2	4
640	108-46-3	301	2.47857	point_esitmate	NA	2	4
641	108-55-4	1410	3.14922	point_esitmate	NA	3	4
642	108-55-4	540	2.73239	point_esitmate	NA	3	4
643	108-60-1	220		limittest_or_acutetoxicclass	>LD50 (greater than)	2	3
644	108-60-1	270		limittest_or_acutetoxicclass	<LD50 (less than)	2	3
645	108-62-3	630	2.79934	point_esitmate	NA	3	4
646	108-62-3	398	2.59988	point_esitmate	NA	2	4
647	108-62-3	283	2.45179	point_esitmate	NA	2	3
648	108-62-3	227	2.35603	point_esitmate	NA	2	3
649	108-65-6	8532	3.93105	point_esitmate	NA	4	5
650	108-65-6	6190	3.79169	point_esitmate	NA	4	5
651	108-65-6	5155	3.71223	point_esitmate	NA	4	5
652	108-65-6	5000		limittest_or_acutetoxicclass	>LD50 (greater than)	3	5
653	108-65-6	10000		limittest_or_acutetoxicclass	>LD50 (greater than)	4	5
654	108-65-6	10000		limittest_or_acutetoxicclass	<LD50 (less than)	4	5
655	108-69-0	710	2.85126	point_esitmate	NA	3	4
656	108-69-0	707	2.84942	point_esitmate	NA	3	4
657	108-74-7	300		limittest_or_acutetoxicclass	>LD50 (greater than)	2	3
658	108-74-7	1999		limittest_or_acutetoxicclass	<LD50 (less than)	3	4
659	108-77-0	1143	3.05805	point_esitmate	NA	3	4
660	108-77-0	485	2.68574	point_esitmate	NA	2	4
661	108-77-0	356	2.55145	point_esitmate	NA	2	4
662	108-77-0	334	2.52323	point_esitmate	NA	2	4
663	108-77-0	327	2.51455	point_esitmate	NA	2	4
664	108-77-0	315	2.49831	point_esitmate	NA	2	4
665	108-77-0	208	2.31806	point_esitmate	NA	2	3
666	108-78-1	3850	3.58546	point_esitmate	NA	3	5
667	108-78-1	3800	3.57978	point_esitmate	NA	3	5
668	108-78-1	3200	3.50515	point_esitmate	NA	3	5
669	108-78-1	3161	3.49982	point_esitmate	NA	3	5
670	108-78-1	3160	3.49969	point_esitmate	NA	3	5
671	108-80-5	7700		point_esitmate	NA	4	5
672	108-80-5	5000		limittest_or_acutetoxicclass	>LD50 (greater than)	3	5
673	108-83-8	6933	3.84092	point_esitmate	NA	4	5
674	108-83-8	6899	3.83879	point_esitmate	NA	4	5
675	108-83-8	5800	3.76343	point_esitmate	NA	4	5
676	108-83-8	5750	3.75967	point_esitmate	NA	4	5
677	108-83-8	5285	3.72304	point_esitmate	NA	4	5
678	108-83-8	5233	3.71875	point_esitmate	NA	4	5
679	108-83-8	2000		limittest_or_acutetoxicclass	>LD50 (greater than)	3	4
680	108-83-8	3200		limittest_or_acutetoxicclass	>LD50 (greater than)	3	5
681	108-86-1	3591	3.55522	point_esitmate	NA	3	5
682	108-86-1	2383	3.37712	point_esitmate	NA	3	5
683	108-88-3	5580	3.74663	point_esitmate	NA	4	5
684	108-88-3	636	2.80346	point_esitmate	NA	3	4
685	108-88-3	2600		limittest_or_acutetoxicclass	>LD50 (greater than)	3	5
686	108-88-3	5000		limittest_or_acutetoxicclass	>LD50 (greater than)	3	5
687	108-88-3	7500		limittest_or_acutetoxicclass	<LD50 (less than)	4	5
688	108-89-4	1290	3.11059	point_esitmate	NA	3	4
689	108-89-4	800	2.90309	point_esitmate	NA	3	4
690	108-89-4	440	2.64345	point_esitmate	NA	2	4
691	108-90-7	2290	3.35984	point_esitmate	NA	3	5
692	108-90-7	1760	3.24551	point_esitmate	NA	3	4
693	108-90-7	1110	3.04532	point_esitmate	NA	3	4
694	108-90-7	2000		limittest_or_acutetoxicclass	>LD50 (greater than)	3	4
695	108-91-8	156	2.19312	point_esitmate	NA	2	3
696	108-91-8	11	1.04139	point_esitmate	NA	1	2
697	108-93-0	2060	3.31387	point_esitmate	NA	3	5
698	108-93-0	1550	3.19033	point_esitmate	NA	3	4
699	108-93-0	1400	3.14613	point_esitmate	NA	3	4
700	108-94-1	2650	3.42325	point_esitmate	NA	3	5
701	108-94-1	1890	3.27646	point_esitmate	NA	3	4
702	108-95-2	410		limittest_or_acutetoxicclass	>LD50 (greater than)	2	4
703	108-95-2	530		limittest_or_acutetoxicclass	<LD50 (less than)	3	4
704	108-98-5	46	1.66464	point_esitmate	NA	1	2
705	108-98-5	46	1.66276	point_esitmate	NA	1	2
706	108-99-6	710	2.85126	point_esitmate	NA	3	4
707	108-99-6	630	2.79934	point_esitmate	NA	3	4
708	108-99-6	400	2.60206	point_esitmate	NA	2	4
709	108050-54-0	850	2.92942	point_esitmate	NA	3	4
710	108050-54-0	800	2.90309	point_esitmate	NA	3	4
711	108050-54-0	2000		limittest_or_acutetoxicclass	>LD50 (greater than)	3	4
712	109-02-4	1960	3.29226	point_esitmate	NA	3	4
713	109-02-4	1723	3.23634	point_esitmate	NA	3	4
714	109-02-4	1442	3.15906	point_esitmate	NA	3	4
715	109-02-4	1212	3.08365	point_esitmate	NA	3	4
716	109-02-4	1471		limittest_or_acutetoxicclass	>LD50 (greater than)	3	4
717	109-02-4	2941		limittest_or_acutetoxicclass	<LD50 (less than)	3	5
718	109-06-8	1410	3.14922	point_esitmate	NA	3	4
719	109-06-8	885	2.94694	point_esitmate	NA	3	4
720	109-06-8	810	2.90849	point_esitmate	NA	3	4
721	109-16-0	11674		limittest_or_acutetoxicclass	>LD50 (greater than)	4	5
722	109-16-0	9441		limittest_or_acutetoxicclass	<LD50 (less than)	4	5
723	109-52-4	4600	3.66276	point_esitmate	NA	3	5
724	109-52-4	1844	3.26576	point_esitmate	NA	3	4
725	109-52-4	1720	3.23553	point_esitmate	NA	3	4
726	109-52-4	1055	3.02325	point_esitmate	NA	3	4
727	109-55-7	1600	3.20412	point_esitmate	NA	3	4
728	109-55-7	1037	3.01578	point_esitmate	NA	3	4
729	109-55-7	443	2.64611	point_esitmate	NA	2	4
730	109-55-7	410	2.61278	point_esitmate	NA	2	4
731	109-55-7	377	2.57646	point_esitmate	NA	2	4
732	109-60-4	9800	3.99123	point_esitmate	NA	4	5
733	109-60-4	9370	3.97174	point_esitmate	NA	4	5
734	109-61-5	1210	3.08279	point_esitmate	NA	3	4
735	109-61-5	1100	3.04139	point_esitmate	NA	3	4
736	109-61-5	872	2.94052	point_esitmate	NA	3	4
737	109-65-9	3161	3.49982	point_esitmate	NA	3	5
738	109-65-9	2761	3.44107	point_esitmate	NA	3	5
739	109-66-0	400		point_esitmate	NA	2	4
740	109-66-0	2000		limittest_or_acutetoxicclass	>LD50 (greater than)	3	4
741	109-67-1	4960	3.69548	point_esitmate	NA	3	5
742	109-67-1	4597	3.66247	point_esitmate	NA	3	5
743	109-70-6	1200	3.07918	point_esitmate	NA	3	4
744	109-70-6	1100	3.04139	point_esitmate	NA	3	4
745	109-70-6	930	2.96848	point_esitmate	NA	3	4
746	109-73-9	382	2.58252	point_esitmate	NA	2	4
747	109-73-9	372	2.57031	point_esitmate	NA	2	4
748	109-73-9	366	2.56312	point_esitmate	NA	2	4
749	109-74-0	350	2.54407	point_esitmate	NA	2	4
750	109-74-0	135	2.13033	point_esitmate	NA	2	3
751	109-76-2	548	2.73878	point_esitmate	NA	3	4
752	109-76-2	311	2.49276	point_esitmate	NA	2	4
753	109-77-3	60		limittest_or_acutetoxicclass	>LD50 (greater than)	2	3
754	109-77-3	61		limittest_or_acutetoxicclass	<LD50 (less than)	2	3
755	109-78-4	10000	4	point_esitmate	NA	4	5
756	109-78-4	3200	3.50515	point_esitmate	NA	3	5
757	109-83-1	1880	3.27416	point_esitmate	NA	3	4
758	109-83-1	1391	3.14333	point_esitmate	NA	3	4
759	109-83-1	1908		limittest_or_acutetoxicclass	<LD50 (less than)	3	4
760	109-86-4	3930	3.59439	point_esitmate	NA	3	5
761	109-86-4	3400	3.53148	point_esitmate	NA	3	5
762	109-86-4	2460	3.39094	point_esitmate	NA	3	5
763	109-86-4	2370	3.37475	point_esitmate	NA	3	5
764	109-86-4	2257	3.35353	point_esitmate	NA	3	5
765	109-89-7	1000	3	point_esitmate	NA	3	4
766	109-89-7	540	2.73239	point_esitmate	NA	3	4
767	109-94-4	4290	3.63246	point_esitmate	NA	3	5
768	109-94-4	1850	3.26717	point_esitmate	NA	3	4
769	109293-97-2	4800	3.68124	point_esitmate	NA	3	5
770	109293-97-2	3300	3.51851	point_esitmate	NA	3	5
771	109293-97-2	5000		limittest_or_acutetoxicclass	>LD50 (greater than)	3	5
772	109293-98-3	4800	3.68124	point_esitmate	NA	3	5
773	109293-98-3	4000	3.60206	point_esitmate	NA	3	5
774	109293-98-3	3300	3.51851	point_esitmate	NA	3	5
775	1095-90-5	95	1.97772	point_esitmate	NA	2	3
776	1095-90-5	86	1.9345	point_esitmate	NA	2	3
777	1095-90-5	30	1.47712	point_esitmate	NA	1	2
778	110-01-0	2450	3.38917	point_esitmate	NA	3	5
779	110-01-0	1850	3.26717	point_esitmate	NA	3	4
780	110-01-0	1750	3.24304	point_esitmate	NA	3	4
781	110-12-3	3870	3.58771	point_esitmate	NA	3	5
782	110-12-3	3200	3.50515	point_esitmate	NA	3	5
783	110-12-3	2542	3.40518	point_esitmate	NA	3	5
784	110-16-7	2870	3.45788	point_esitmate	NA	3	5
785	110-16-7	708	2.85003	point_esitmate	NA	3	4
786	110-18-9	1580	3.19866	point_esitmate	NA	3	4
787	110-18-9	268	2.42813	point_esitmate	NA	2	3
788	110-27-0	2000		limittest_or_acutetoxicclass	>LD50 (greater than)	3	4
789	110-27-0	4300		limittest_or_acutetoxicclass	>LD50 (greater than)	3	5
790	110-43-0	1670	3.22272	point_esitmate	NA	3	4
791	110-43-0	1600	3.20412	point_esitmate	NA	3	4
792	110-49-6	3930	3.59439	point_esitmate	NA	3	5
793	110-49-6	2900	3.4624	point_esitmate	NA	3	5
794	110-49-6	1250	3.09691	point_esitmate	NA	3	4
795	110-52-1	473	2.67486	point_esitmate	NA	2	4
796	110-52-1	454	2.65706	point_esitmate	NA	2	4
797	110-59-8	1310	3.11727	point_esitmate	NA	3	4
798	110-59-8	1070	3.02938	point_esitmate	NA	3	4
799	110-59-8	705	2.84819	point_esitmate	NA	3	4
800	110-59-8	332	2.52114	point_esitmate	NA	2	4
801	110-62-3	6490	3.81224	point_esitmate	NA	4	5
802	110-62-3	4581	3.66096	point_esitmate	NA	3	5
803	110-63-4	1780	3.25042	point_esitmate	NA	3	4
804	110-63-4	1670	3.22272	point_esitmate	NA	3	4
805	110-63-4	1525	3.18327	point_esitmate	NA	3	4
806	110-63-4	1350	3.13033	point_esitmate	NA	3	4
807	110-63-4	1420		limittest_or_acutetoxicclass	>LD50 (greater than)	3	4
808	110-63-4	2040		limittest_or_acutetoxicclass	<LD50 (less than)	3	5
809	110-65-6	176	2.24551	point_esitmate	NA	2	3
810	110-65-6	132	2.12057	point_esitmate	NA	2	3
811	110-65-6	105	2.02119	point_esitmate	NA	2	3
812	110-65-6	104	2.01703	point_esitmate	NA	2	3
813	110-73-6	1610	3.20683	point_esitmate	NA	3	4
814	110-73-6	1073	3.0306	point_esitmate	NA	3	4
815	110-73-6	1020	3.0086	point_esitmate	NA	3	4
816	110-73-6	681		limittest_or_acutetoxicclass	>LD50 (greater than)	3	4
817	110-73-6	1000		limittest_or_acutetoxicclass	>LD50 (greater than)	3	4
818	110-73-6	1000		limittest_or_acutetoxicclass	<LD50 (less than)	3	4
819	110-73-6	1470		limittest_or_acutetoxicclass	<LD50 (less than)	3	4
820	110-75-8	250	2.39794	point_esitmate	NA	2	3
821	110-75-8	210	2.32222	point_esitmate	NA	2	3
822	110-76-9	950	2.97772	point_esitmate	NA	3	4
823	110-76-9	900	2.95424	point_esitmate	NA	3	4
824	110-76-9	845	2.92686	point_esitmate	NA	3	4
825	110-76-9	810	2.90849	point_esitmate	NA	3	4
826	110-80-5	5500	3.74036	point_esitmate	NA	4	5
827	110-80-5	3460	3.53908	point_esitmate	NA	3	5
828	110-80-5	2125	3.32736	point_esitmate	NA	3	5
829	110-80-5	1746	3.24204	point_esitmate	NA	3	4
830	110-80-5	1519	3.18156	point_esitmate	NA	3	4
831	110-83-8	1000		limittest_or_acutetoxicclass	>LD50 (greater than)	3	4
832	110-83-8	1999		limittest_or_acutetoxicclass	<LD50 (less than)	3	4
833	110-85-0	4900	3.6902	point_esitmate	NA	3	5
834	110-85-0	3680	3.56585	point_esitmate	NA	3	5
835	110-85-0	3200	3.50515	point_esitmate	NA	3	5
836	110-85-0	2600	3.41497	point_esitmate	NA	3	5
837	110-85-0	2500	3.39794	point_esitmate	NA	3	5
838	110-85-0	2300	3.36173	point_esitmate	NA	3	5
839	110-85-0	2050	3.31175	point_esitmate	NA	3	5
840	110-85-0	1900	3.27875	point_esitmate	NA	3	4
841	110-86-1	1580	3.19866	point_esitmate	NA	3	4
842	110-86-1	1500	3.17609	point_esitmate	NA	3	4
843	110-86-1	891	2.94988	point_esitmate	NA	3	4
844	110-86-1	800		limittest_or_acutetoxicclass	>LD50 (greater than)	3	4
845	110-86-1	1600		limittest_or_acutetoxicclass	<LD50 (less than)	3	4
846	110-89-4	740	2.86923	point_esitmate	NA	3	4
847	110-89-4	488	2.68842	point_esitmate	NA	2	4
848	110-89-4	447	2.65031	point_esitmate	NA	2	4
849	110-89-4	445	2.64836	point_esitmate	NA	2	4
850	110-89-4	405	2.60746	point_esitmate	NA	2	4
851	110-89-4	337	2.52763	point_esitmate	NA	2	4
852	110-91-8	1913	3.28171	point_esitmate	NA	3	4
853	110-91-8	1600	3.20412	point_esitmate	NA	3	4
854	110-91-8	1450	3.16137	point_esitmate	NA	3	4
855	110-91-8	1050	3.02119	point_esitmate	NA	3	4
856	110-91-8	1420		limittest_or_acutetoxicclass	>LD50 (greater than)	3	4
857	110-91-8	1610		limittest_or_acutetoxicclass	>LD50 (greater than)	3	4
858	110-91-8	1440		limittest_or_acutetoxicclass	<LD50 (less than)	3	4
859	110-91-8	1630		limittest_or_acutetoxicclass	<LD50 (less than)	3	4
860	110-93-0	4100	3.61278	point_esitmate	NA	3	5
861	110-93-0	3570	3.55267	point_esitmate	NA	3	5
862	110-95-2	624	2.79518	point_esitmate	NA	3	4
863	110-95-2	320	2.50515	point_esitmate	NA	2	4
864	110-97-4	7600	3.88081	point_esitmate	NA	4	5
865	110-97-4	4765	3.67806	point_esitmate	NA	3	5
866	110488-70-5	4754	3.67706	point_esitmate	NA	3	5
867	110488-70-5	4715	3.67348	point_esitmate	NA	3	5
868	110488-70-5	3900	3.59106	point_esitmate	NA	3	5
869	110488-70-5	5000		limittest_or_acutetoxicclass	>LD50 (greater than)	3	5
870	11096-82-5	1300		limittest_or_acutetoxicclass	>LD50 (greater than)	3	4
871	11096-82-5	4000		limittest_or_acutetoxicclass	>LD50 (greater than)	3	5
872	11096-82-5	10000		limittest_or_acutetoxicclass	<LD50 (less than)	4	5
873	11097-69-1	1400	3.14613	point_esitmate	NA	3	4
874	11097-69-1	1010	3.00432	point_esitmate	NA	3	4
875	111-14-8	8370	3.92273	point_esitmate	NA	4	5
876	111-14-8	7000	3.8451	point_esitmate	NA	4	5
877	111-15-9	5100	3.70757	point_esitmate	NA	4	5
878	111-15-9	3900	3.59106	point_esitmate	NA	3	5
879	111-15-9	2900	3.4624	point_esitmate	NA	3	5
880	111-15-9	2700	3.43136	point_esitmate	NA	3	5
881	111-18-2	350	2.54407	point_esitmate	NA	2	4
882	111-18-2	336	2.52634	point_esitmate	NA	2	4
883	111-18-2	238	2.37658	point_esitmate	NA	2	3
884	111-18-2	200		limittest_or_acutetoxicclass	>LD50 (greater than)	2	3
885	111-18-2	316		limittest_or_acutetoxicclass	>LD50 (greater than)	2	4
886	111-18-2	400		limittest_or_acutetoxicclass	<LD50 (less than)	2	4
887	111-18-2	464		limittest_or_acutetoxicclass	<LD50 (less than)	2	4
888	111-26-2	670	2.82607	point_esitmate	NA	3	4
889	111-26-2	390	2.59106	point_esitmate	NA	2	4
890	111-26-2	244	2.38739	point_esitmate	NA	2	3
891	111-27-3	4870	3.68753	point_esitmate	NA	3	5
892	111-27-3	4590	3.66181	point_esitmate	NA	3	5
893	111-27-3	4420	3.64542	point_esitmate	NA	3	5
894	111-27-3	3210	3.50651	point_esitmate	NA	3	5
895	111-27-3	720	2.85733	point_esitmate	NA	3	4
896	111-30-8	2380	3.37658	point_esitmate	NA	3	5
897	111-30-8	1470	3.16732	point_esitmate	NA	3	4
898	111-30-8	1330	3.12385	point_esitmate	NA	3	4
899	111-30-8	820	2.91381	point_esitmate	NA	3	4
900	111-30-8	418	2.62118	point_esitmate	NA	2	4
901	111-30-8	352	2.54654	point_esitmate	NA	2	4
902	111-30-8	315	2.49831	point_esitmate	NA	2	4
903	111-30-8	285	2.45484	point_esitmate	NA	2	3
904	111-30-8	252	2.4014	point_esitmate	NA	2	3
905	111-30-8	246	2.39094	point_esitmate	NA	2	3
906	111-30-8	154	2.18752	point_esitmate	NA	2	3
907	111-30-8	134	2.1271	point_esitmate	NA	2	3
908	111-34-2	10000		point_esitmate	NA	4	5
909	111-34-2	8400		limittest_or_acutetoxicclass	>LD50 (greater than)	4	5
910	111-36-4	600	2.77815	point_esitmate	NA	3	4
911	111-36-4	360	2.5563	point_esitmate	NA	2	4
912	111-40-0	2330	3.36736	point_esitmate	NA	3	5
913	111-40-0	1080	3.03342	point_esitmate	NA	3	4
914	111-42-2	710	2.85126	point_esitmate	NA	3	4
915	111-42-2	210	2.32222	point_esitmate	NA	2	3
916	111-44-4	175	2.24304	point_esitmate	NA	2	3
917	111-44-4	144	2.15836	point_esitmate	NA	2	3
918	111-44-4	122	2.08636	point_esitmate	NA	2	3
919	111-44-4	105	2.02119	point_esitmate	NA	2	3
920	111-44-4	75	1.87506	point_esitmate	NA	2	3
921	111-55-7	6860	3.83632	point_esitmate	NA	4	5
922	111-55-7	6850	3.83569	point_esitmate	NA	4	5
923	111-70-6	6200	3.79239	point_esitmate	NA	4	5
924	111-70-6	5500	3.74036	point_esitmate	NA	4	5
925	111-70-6	3250	3.51188	point_esitmate	NA	3	5
926	111-71-7	3200		point_esitmate	NA	3	5
927	111-71-7	5000		limittest_or_acutetoxicclass	>LD50 (greater than)	3	5
928	111-75-1	892		limittest_or_acutetoxicclass	>LD50 (greater than)	3	4
929	111-75-1	1310		limittest_or_acutetoxicclass	<LD50 (less than)	3	4
930	111-76-2	1746	3.24204	point_esitmate	NA	3	4
931	111-76-2	1480	3.17026	point_esitmate	NA	3	4
932	111-76-2	880	2.94448	point_esitmate	NA	3	4
933	111-76-2	615	2.78888	point_esitmate	NA	3	4
934	111-76-2	470	2.6721	point_esitmate	NA	2	4
935	111-76-2	560		limittest_or_acutetoxicclass	>LD50 (greater than)	3	4
936	111-76-2	3000		limittest_or_acutetoxicclass	<LD50 (less than)	3	5
937	111-77-3	9210	3.96426	point_esitmate	NA	4	5
938	111-77-3	7128	3.85297	point_esitmate	NA	4	5
939	111-77-3	6310	3.80003	point_esitmate	NA	4	5
940	111-77-3	5500	3.74036	point_esitmate	NA	4	5
941	111-87-5	3200		limittest_or_acutetoxicclass	>LD50 (greater than)	3	5
942	111-87-5	5000		limittest_or_acutetoxicclass	>LD50 (greater than)	3	5
943	111-90-0	9740	3.98856	point_esitmate	NA	4	5
944	111-90-0	7500	3.87506	point_esitmate	NA	4	5
945	111-90-0	7300	3.86332	point_esitmate	NA	4	5
946	111-90-0	6500	3.81291	point_esitmate	NA	4	5
947	111-90-0	6300	3.79934	point_esitmate	NA	4	5
948	111-90-0	5600	3.74819	point_esitmate	NA	4	5
949	111-90-0	5540	3.74351	point_esitmate	NA	4	5
950	111-90-0	1920	3.2833	point_esitmate	NA	3	4
951	111-90-0	5000		limittest_or_acutetoxicclass	>LD50 (greater than)	3	5
952	111-90-0	5900		limittest_or_acutetoxicclass	>LD50 (greater than)	4	5
953	111-90-0	5		limittest_or_acutetoxicclass	<LD50 (less than)	1	1
954	111-90-0	6100		limittest_or_acutetoxicclass	<LD50 (less than)	4	5
955	111-91-1	50		limittest_or_acutetoxicclass	>LD50 (greater than)	1	2
956	111-91-1	300		limittest_or_acutetoxicclass	<LD50 (less than)	2	3
957	111-92-2	220	2.34242	point_esitmate	NA	2	3
958	111-92-2	189	2.27646	point_esitmate	NA	2	3
959	111-96-6	5400	3.73239	point_esitmate	NA	4	5
960	111-96-6	4760	3.67761	point_esitmate	NA	3	5
961	1111-78-0	681		limittest_or_acutetoxicclass	>LD50 (greater than)	3	4
962	1111-78-0	1470		limittest_or_acutetoxicclass	<LD50 (less than)	3	4
963	11128-29-3	5560	3.74507	point_esitmate	NA	4	5
964	11128-29-3	3401	3.53161	point_esitmate	NA	3	5
965	11128-29-3	3305	3.51917	point_esitmate	NA	3	5
966	11128-29-3	3225	3.50853	point_esitmate	NA	3	5
967	1113-38-8	475	2.67669	point_esitmate	NA	2	4
968	1113-38-8	375	2.57403	point_esitmate	NA	2	4
969	11138-47-9	2670	3.42651	point_esitmate	NA	3	5
970	11138-47-9	2567	3.40943	point_esitmate	NA	3	5
971	11138-47-9	2360	3.37291	point_esitmate	NA	3	5
972	11138-47-9	2100	3.32222	point_esitmate	NA	3	5
973	11138-47-9	1800	3.25527	point_esitmate	NA	3	4
974	11138-47-9	1700	3.23045	point_esitmate	NA	3	4
975	11138-47-9	1300	3.11394	point_esitmate	NA	3	4
976	11138-47-9	1120	3.04922	point_esitmate	NA	3	4
977	11138-47-9	890	2.94939	point_esitmate	NA	3	4
978	1114-71-2	1120	3.04922	point_esitmate	NA	3	4
979	1114-71-2	921	2.96426	point_esitmate	NA	3	4
980	1115-70-4	1770	3.24797	point_esitmate	NA	3	4
981	1115-70-4	1600	3.20412	point_esitmate	NA	3	4
982	1115-70-4	1000	3	point_esitmate	NA	3	4
983	111687-36-6	2000		limittest_or_acutetoxicclass	>LD50 (greater than)	3	4
984	111687-36-6	5000		limittest_or_acutetoxicclass	>LD50 (greater than)	3	5
985	111850-24-9	7920	3.89873	point_esitmate	NA	4	5
986	111850-24-9	6600	3.81954	point_esitmate	NA	4	5
987	111850-24-9	6555	3.81657	point_esitmate	NA	4	5
988	111850-24-9	5500	3.74036	point_esitmate	NA	4	5
989	111850-24-9	4960	3.69548	point_esitmate	NA	3	5
990	1119-40-0	2000		limittest_or_acutetoxicclass	>LD50 (greater than)	3	4
991	1119-40-0	5000		limittest_or_acutetoxicclass	>LD50 (greater than)	3	5
992	111988-49-9	836	2.92221	point_esitmate	NA	3	4
993	111988-49-9	621	2.79309	point_esitmate	NA	3	4
994	111988-49-9	444	2.64738	point_esitmate	NA	2	4
995	111988-49-9	396	2.5977	point_esitmate	NA	2	4
996	111988-49-9	296	2.47129	point_esitmate	NA	2	3
997	111988-49-9	274	2.43775	point_esitmate	NA	2	3
998	111988-49-9	400		limittest_or_acutetoxicclass	>LD50 (greater than)	2	4
999	111988-49-9	800		limittest_or_acutetoxicclass	<LD50 (less than)	3	4
1000	112-00-5	910	2.95904	point_esitmate	NA	3	4
1001	112-00-5	800	2.90309	point_esitmate	NA	3	4
1002	112-00-5	681	2.83315	point_esitmate	NA	3	4
1003	112-02-7	861	2.935	point_esitmate	NA	3	4
1004	112-02-7	699	2.84448	point_esitmate	NA	3	4
1005	112-02-7	450	2.65321	point_esitmate	NA	2	4
1006	112-03-8	1250	3.09691	point_esitmate	NA	3	4
1007	112-03-8	702	2.84665	point_esitmate	NA	3	4
1008	112-03-8	800		limittest_or_acutetoxicclass	>LD50 (greater than)	3	4
1009	112-03-8	1999		limittest_or_acutetoxicclass	<LD50 (less than)	3	4
1010	112-05-0	2000		limittest_or_acutetoxicclass	>LD50 (greater than)	3	4
1011	112-05-0	5000		limittest_or_acutetoxicclass	>LD50 (greater than)	3	5
1012	112-07-2	7030	3.84696	point_esitmate	NA	4	5
1013	112-07-2	3000	3.47712	point_esitmate	NA	3	5
1014	112-07-2	2400	3.38021	point_esitmate	NA	3	5
1015	112-07-2	1880	3.27416	point_esitmate	NA	3	4
1016	112-18-5	1890	3.27646	point_esitmate	NA	3	4
1017	112-18-5	1450	3.16137	point_esitmate	NA	3	4
1018	112-18-5	740	2.86923	point_esitmate	NA	3	4
1019	112-29-8	2000		limittest_or_acutetoxicclass	>LD50 (greater than)	3	4
1020	112-29-8	2003		limittest_or_acutetoxicclass	>LD50 (greater than)	3	5
1021	112-30-1	4720		point_esitmate	NA	3	5
1022	112-30-1	5000		limittest_or_acutetoxicclass	>LD50 (greater than)	3	5
1023	112-34-5	9623	3.98331	point_esitmate	NA	4	5
1024	112-34-5	7300	3.86332	point_esitmate	NA	4	5
1025	112-34-5	7292	3.86285	point_esitmate	NA	4	5
1026	112-34-5	7291	3.86279	point_esitmate	NA	4	5
1027	112-34-5	6600	3.81954	point_esitmate	NA	4	5
1028	112-34-5	6560	3.8169	point_esitmate	NA	4	5
1029	112-34-5	6530	3.81491	point_esitmate	NA	4	5
1030	112-34-5	6050	3.78176	point_esitmate	NA	4	5
1031	112-34-5	5660	3.75282	point_esitmate	NA	4	5
1032	112-34-5	5080	3.70586	point_esitmate	NA	4	5
1033	112-34-5	4500	3.65321	point_esitmate	NA	3	5
1034	112-34-5	5000		limittest_or_acutetoxicclass	>LD50 (greater than)	3	5
1035	112-36-7	9740	3.98856	point_esitmate	NA	4	5
1036	112-36-7	4970	3.69636	point_esitmate	NA	3	5
1037	112-38-9	2500		point_esitmate	NA	3	5
1038	112-38-9	2000		limittest_or_acutetoxicclass	>LD50 (greater than)	3	4
1039	112-49-2	5877	3.76916	point_esitmate	NA	4	5
1040	112-49-2	5390	3.73159	point_esitmate	NA	4	5
1041	112-57-2	3990	3.60097	point_esitmate	NA	3	5
1042	112-57-2	2100	3.32222	point_esitmate	NA	3	5
1043	112-70-9	4750	3.67669	point_esitmate	NA	3	5
1044	112-70-9	4720	3.67394	point_esitmate	NA	3	5
1045	112-72-1	2000		limittest_or_acutetoxicclass	>LD50 (greater than)	3	4
1046	112-72-1	5000		limittest_or_acutetoxicclass	>LD50 (greater than)	3	5
1047	112-75-4	2118	3.32593	point_esitmate	NA	3	5
1048	112-75-4	2116	3.32552	point_esitmate	NA	3	5
1049	112-75-4	1320	3.12057	point_esitmate	NA	3	4
1050	112-75-4	1600		limittest_or_acutetoxicclass	>LD50 (greater than)	3	4
1051	112-85-6	2000		limittest_or_acutetoxicclass	>LD50 (greater than)	3	4
1052	112-85-6	5000		limittest_or_acutetoxicclass	>LD50 (greater than)	3	5
1053	112-92-5	2000		limittest_or_acutetoxicclass	>LD50 (greater than)	3	4
1054	112-92-5	5000		limittest_or_acutetoxicclass	>LD50 (greater than)	3	5
1055	1121-60-4	603	2.78032	point_esitmate	NA	3	4
1056	1121-60-4	585	2.76716	point_esitmate	NA	3	4
1057	1121-60-4	566	2.75282	point_esitmate	NA	3	4
1058	112143-82-5	50		limittest_or_acutetoxicclass	>LD50 (greater than)	1	2
1059	112143-82-5	200		limittest_or_acutetoxicclass	<LD50 (less than)	2	3
1060	1122-58-3	140	2.14613	point_esitmate	NA	2	3
1061	1122-58-3	119	2.07555	point_esitmate	NA	2	3
1062	1122-58-3	100	2	point_esitmate	NA	2	3
1063	1123-25-7	500		limittest_or_acutetoxicclass	>LD50 (greater than)	2	4
1064	1123-25-7	1000		limittest_or_acutetoxicclass	<LD50 (less than)	3	4
1065	1129-41-5	580	2.76343	point_esitmate	NA	3	4
1066	1129-41-5	498	2.69723	point_esitmate	NA	2	4
1067	1129-41-5	268	2.42813	point_esitmate	NA	2	3
1068	113-00-8	1120	3.04922	point_esitmate	NA	3	4
1069	113-00-8	557	2.74586	point_esitmate	NA	3	4
1070	113-00-8	475	2.67669	point_esitmate	NA	2	4
1071	1134-23-2	3200	3.50515	point_esitmate	NA	3	5
1072	1134-23-2	2275	3.35698	point_esitmate	NA	3	5
1073	1134-23-2	1678	3.22479	point_esitmate	NA	3	4
1074	113534-44-4	286	2.45637	point_esitmate	NA	2	3
1075	113534-44-4	217	2.33646	point_esitmate	NA	2	3
1076	113534-44-4	172	2.23452	point_esitmate	NA	2	3
1077	113534-44-4	130	2.11394	point_esitmate	NA	2	3
1078	114-07-8	9272	3.96717	point_esitmate	NA	4	5
1079	114-07-8	4600	3.66276	point_esitmate	NA	3	5
1080	114-26-1	86	1.9345	point_esitmate	NA	2	3
1081	114-26-1	83	1.91908	point_esitmate	NA	2	3
1082	114-26-1	41	1.61278	point_esitmate	NA	1	2
1083	114-26-1	95		limittest_or_acutetoxicclass	>LD50 (greater than)	2	3
1084	114-26-1	104		limittest_or_acutetoxicclass	<LD50 (less than)	2	3
1085	1147459-12-8	2570	3.40993	point_esitmate	NA	3	5
1086	1147459-12-8	1740	3.24055	point_esitmate	NA	3	4
1087	115-19-5	1950	3.29003	point_esitmate	NA	3	4
1088	115-19-5	1420	3.15229	point_esitmate	NA	3	4
1089	115-21-9	1330	3.12385	point_esitmate	NA	3	4
1090	115-21-9	800	2.90309	point_esitmate	NA	3	4
1091	115-26-4	1		limittest_or_acutetoxicclass	>LD50 (greater than)	1	1
1092	115-26-4	2		limittest_or_acutetoxicclass	<LD50 (less than)	1	1
1093	115-27-5	2562	3.40858	point_esitmate	NA	3	5
1094	115-27-5	2480	3.39445	point_esitmate	NA	3	5
1095	115-27-5	2336	3.36847	point_esitmate	NA	3	5
1096	115-27-5	2300	3.36173	point_esitmate	NA	3	5
1097	115-27-5	2130	3.32838	point_esitmate	NA	3	5
1098	115-27-5	1698		limittest_or_acutetoxicclass	>LD50 (greater than)	3	4
1099	115-27-5	2218		limittest_or_acutetoxicclass	>LD50 (greater than)	3	5
1100	115-27-5	2671		limittest_or_acutetoxicclass	<LD50 (less than)	3	5
1101	115-27-5	2961		limittest_or_acutetoxicclass	<LD50 (less than)	3	5
1102	115-32-2	684		limittest_or_acutetoxicclass	>LD50 (greater than)	3	4
1103	115-32-2	809		limittest_or_acutetoxicclass	<LD50 (less than)	3	4
1104	115-46-8	984		point_esitmate	NA	3	4
1105	115-46-8	1000		limittest_or_acutetoxicclass	>LD50 (greater than)	3	4
1106	115-70-8	4571	3.66001	point_esitmate	NA	3	5
1107	115-70-8	3882	3.58906	point_esitmate	NA	3	5
1108	115-77-5	2000		limittest_or_acutetoxicclass	>LD50 (greater than)	3	4
1109	115-77-5	5110		limittest_or_acutetoxicclass	>LD50 (greater than)	4	5
1110	115-84-4	5040	3.70243	point_esitmate	NA	4	5
1111	115-84-4	3000	3.47712	point_esitmate	NA	3	5
1112	115-84-4	2900	3.4624	point_esitmate	NA	3	5
1113	115-84-4	2800	3.44716	point_esitmate	NA	3	5
1114	115-86-6	3800	3.57978	point_esitmate	NA	3	5
1115	115-86-6	3500	3.54407	point_esitmate	NA	3	5
1116	115-86-6	5000		limittest_or_acutetoxicclass	>LD50 (greater than)	3	5
1117	115-90-2	4	0.60206	point_esitmate	NA	1	1
1118	115-90-2	2.2	0.342423	point_esitmate	NA	1	1
1119	115-90-2	1.8	0.255273	point_esitmate	NA	1	1
1120	115-96-8	1410	3.14922	point_esitmate	NA	3	4
1121	115-96-8	1230	3.08991	point_esitmate	NA	3	4
1122	115-96-8	1150	3.0607	point_esitmate	NA	3	4
1123	115-96-8	794	2.89982	point_esitmate	NA	3	4
1124	115-96-8	517	2.71349	point_esitmate	NA	3	4
1125	115-96-8	501	2.69984	point_esitmate	NA	3	4
1126	115-96-8	430	2.63347	point_esitmate	NA	2	4
1127	116-01-8	340	2.53148	point_esitmate	NA	2	4
1128	116-01-8	125	2.09691	point_esitmate	NA	2	3
1129	116-06-3	0.9	-0.0457575	point_esitmate	NA	1	1
1130	116-06-3	0.65	-0.187087	point_esitmate	NA	1	1
1131	116-06-3	0.5	-0.30103	point_esitmate	NA	1	1
1132	116-16-5	1550	3.19033	point_esitmate	NA	3	4
1133	116-16-5	1300	3.11394	point_esitmate	NA	3	4
1134	116-16-5	240	2.38021	point_esitmate	NA	2	3
1135	116-17-6	1032	3.01368	point_esitmate	NA	3	4
1136	116-17-6	167	2.22272	point_esitmate	NA	2	3
1137	116-17-6	2000		limittest_or_acutetoxicclass	>LD50 (greater than)	3	4
1138	116-29-0	566		point_esitmate	NA	3	4
1139	116-29-0	5000		limittest_or_acutetoxicclass	>LD50 (greater than)	3	5
1140	116-53-0	2462	3.39129	point_esitmate	NA	3	5
1141	116-53-0	1750	3.24304	point_esitmate	NA	3	4
1142	116255-48-2	365	2.56229	point_esitmate	NA	2	4
1143	116255-48-2	328	2.51587	point_esitmate	NA	2	4
1144	117-18-0	7500	3.87506	point_esitmate	NA	4	5
1145	117-18-0	1256	3.09899	point_esitmate	NA	3	4
1146	117-18-0	250	2.39794	point_esitmate	NA	2	3
1147	117-80-6	1300	3.11394	point_esitmate	NA	3	4
1148	117-80-6	160	2.20412	point_esitmate	NA	2	3
1149	1174522-16-7	7050	3.84819	point_esitmate	NA	4	5
1150	1174522-16-7	5210	3.71684	point_esitmate	NA	4	5
1151	118-71-8	2330	3.36736	point_esitmate	NA	3	5
1152	118-71-8	1440	3.15836	point_esitmate	NA	3	4
1153	118-75-2	6951	3.84205	point_esitmate	NA	4	5
1154	118-75-2	4000	3.60206	point_esitmate	NA	3	5
1155	118-79-6	5012	3.70001	point_esitmate	NA	4	5
1156	118-79-6	3686	3.56656	point_esitmate	NA	3	5
1157	118-79-6	1486	3.17202	point_esitmate	NA	3	4
1158	118-79-6	5000		limittest_or_acutetoxicclass	>LD50 (greater than)	3	5
1159	118-92-3	5410	3.7332	point_esitmate	NA	4	5
1160	118-92-3	4549	3.65792	point_esitmate	NA	3	5
1161	118-93-4	2700	3.43136	point_esitmate	NA	3	5
1162	118-93-4	2298	3.36135	point_esitmate	NA	3	5
1163	118-93-4	2127	3.32777	point_esitmate	NA	3	5
1164	118-93-4	1983	3.29732	point_esitmate	NA	3	4
1165	118-96-7	1320	3.12057	point_esitmate	NA	3	4
1166	118-96-7	1010	3.00432	point_esitmate	NA	3	4
1167	118-96-7	795	2.90037	point_esitmate	NA	3	4
1168	118-96-7	607	2.78319	point_esitmate	NA	3	4
1169	118134-30-8	374		limittest_or_acutetoxicclass	>LD50 (greater than)	2	4
1170	118134-30-8	595		limittest_or_acutetoxicclass	<LD50 (less than)	3	4
1171	118135-28-7	4378	3.64128	point_esitmate	NA	3	5
1172	118135-28-7	3574	3.55315	point_esitmate	NA	3	5
1173	118685-34-0	1400	3.14613	point_esitmate	NA	3	4
1174	118685-34-0	1300	3.11394	point_esitmate	NA	3	4
1175	118832-72-7	4721	3.67403	point_esitmate	NA	3	5
1176	118832-72-7	4646	3.66708	point_esitmate	NA	3	5
1177	118832-72-7	4128	3.61574	point_esitmate	NA	3	5
1178	1189-71-5	740	2.86923	point_esitmate	NA	3	4
1179	1189-71-5	680	2.83251	point_esitmate	NA	3	4
1180	1189173-42-9	7093	3.85083	point_esitmate	NA	4	5
1181	1189173-42-9	6318	3.80058	point_esitmate	NA	4	5
1182	1189173-42-9	5558	3.74492	point_esitmate	NA	4	5
1183	119-34-6	3300	3.51851	point_esitmate	NA	3	5
1184	119-34-6	1470	3.16732	point_esitmate	NA	3	4
1185	119-36-8	2820	3.45025	point_esitmate	NA	3	5
1186	119-36-8	887	2.94792	point_esitmate	NA	3	4
1187	119-61-9	1900		point_esitmate	NA	3	4
1188	119-61-9	10000		limittest_or_acutetoxicclass	>LD50 (greater than)	4	5
1189	1191-16-8	3000	3.47712	point_esitmate	NA	3	5
1190	1191-16-8	2900	3.4624	point_esitmate	NA	3	5
1191	119168-77-3	997	2.9987	point_esitmate	NA	3	4
1192	119168-77-3	595	2.77452	point_esitmate	NA	3	4
1193	119302-20-4	200		limittest_or_acutetoxicclass	>LD50 (greater than)	2	3
1194	119302-20-4	1999		limittest_or_acutetoxicclass	<LD50 (less than)	3	4
1195	119791-41-2	58	1.76343	point_esitmate	NA	2	3
1196	119791-41-2	53	1.72428	point_esitmate	NA	2	3
1197	120-32-1	4462	3.64953	point_esitmate	NA	3	5
1198	120-32-1	4147	3.61773	point_esitmate	NA	3	5
1199	120-32-1	3852	3.58569	point_esitmate	NA	3	5
1200	120-36-5	825		limittest_or_acutetoxicclass	>LD50 (greater than)	3	4
1201	120-36-5	1470		limittest_or_acutetoxicclass	<LD50 (less than)	3	4
1202	120-47-8	4300		point_esitmate	NA	3	5
1203	120-47-8	3100		limittest_or_acutetoxicclass	>LD50 (greater than)	3	5
1204	120-51-4	2080	3.31806	point_esitmate	NA	3	5
1205	120-51-4	1900	3.27875	point_esitmate	NA	3	4
1206	120-51-4	1700	3.23045	point_esitmate	NA	3	4
1207	120-51-4	2000		limittest_or_acutetoxicclass	>LD50 (greater than)	3	4
1208	120-55-8	4843	3.68511	point_esitmate	NA	3	5
1209	120-55-8	4190	3.62221	point_esitmate	NA	3	5
1210	120-55-8	3535	3.54839	point_esitmate	NA	3	5
1211	120-55-8	2830	3.45179	point_esitmate	NA	3	5
1212	120-58-1	1340	3.1271	point_esitmate	NA	3	4
1213	120-58-1	1300	3.11394	point_esitmate	NA	3	4
1214	120-61-6	3200		limittest_or_acutetoxicclass	>LD50 (greater than)	3	5
1215	120-61-6	6590		limittest_or_acutetoxicclass	>LD50 (greater than)	4	5
1216	120-61-6	10000		limittest_or_acutetoxicclass	>LD50 (greater than)	4	5
1217	120-82-1	930	2.96848	point_esitmate	NA	3	4
1218	120-82-1	756	2.87852	point_esitmate	NA	3	4
1219	120-83-2	2830	3.45179	point_esitmate	NA	3	5
1220	120-83-2	580	2.76343	point_esitmate	NA	3	4
1221	120-83-2	47	1.6721	point_esitmate	NA	1	2
1222	120-83-2	2000		limittest_or_acutetoxicclass	>LD50 (greater than)	3	4
1223	120-83-2	2050		limittest_or_acutetoxicclass	>LD50 (greater than)	3	5
1224	120-83-2	2400		limittest_or_acutetoxicclass	<LD50 (less than)	3	5
1225	120-83-2	3890		limittest_or_acutetoxicclass	<LD50 (less than)	3	5
1226	120-92-3	2690		point_esitmate	NA	3	5
1227	120-92-3	2000		limittest_or_acutetoxicclass	>LD50 (greater than)	3	4
1228	12003-13-3	3700	3.5682	point_esitmate	NA	3	5
1229	12003-13-3	1100	3.04139	point_esitmate	NA	3	4
1230	12003-13-3	370	2.5682	point_esitmate	NA	2	4
1231	12003-13-3	130	2.11394	point_esitmate	NA	2	3
1232	120068-37-3	103	2.01284	point_esitmate	NA	2	3
1233	120068-37-3	92	1.96379	point_esitmate	NA	2	3
1234	12007-92-0	5560	3.74507	point_esitmate	NA	4	5
1235	12007-92-0	4080	3.61066	point_esitmate	NA	3	5
1236	12007-92-0	3450	3.53782	point_esitmate	NA	3	5
1237	12007-92-0	3401	3.53161	point_esitmate	NA	3	5
1238	12007-92-0	3305	3.51917	point_esitmate	NA	3	5
1239	12007-92-0	3225	3.50853	point_esitmate	NA	3	5
1240	12007-92-0	3160	3.49969	point_esitmate	NA	3	5
1241	12007-92-0	2660	3.42488	point_esitmate	NA	3	5
1242	12008-39-8	5560	3.74507	point_esitmate	NA	4	5
1243	12008-39-8	3401	3.53161	point_esitmate	NA	3	5
1244	12008-39-8	3305	3.51917	point_esitmate	NA	3	5
1245	12008-39-8	3225	3.50853	point_esitmate	NA	3	5
1246	12008-41-2	5560	3.74507	point_esitmate	NA	4	5
1247	12008-41-2	4080	3.61066	point_esitmate	NA	3	5
1248	12008-41-2	3450	3.53782	point_esitmate	NA	3	5
1249	12008-41-2	3401	3.53161	point_esitmate	NA	3	5
1250	12008-41-2	3305	3.51917	point_esitmate	NA	3	5
1251	12008-41-2	3225	3.50853	point_esitmate	NA	3	5
1252	12008-41-2	3160	3.49969	point_esitmate	NA	3	5
1253	12008-41-2	2660	3.42488	point_esitmate	NA	3	5
1254	12027-06-4	3129	3.49541	point_esitmate	NA	3	5
1255	12027-06-4	3118	3.49388	point_esitmate	NA	3	5
1256	12027-06-4	2779	3.44389	point_esitmate	NA	3	5
1257	12027-06-4	2489	3.39602	point_esitmate	NA	3	5
1258	12027-67-7	4461	3.64943	point_esitmate	NA	3	5
1259	12027-67-7	4233	3.62665	point_esitmate	NA	3	5
1260	12027-67-7	4040	3.60638	point_esitmate	NA	3	5
1261	12027-67-7	3884	3.58928	point_esitmate	NA	3	5
1262	12027-67-7	3883	3.58917	point_esitmate	NA	3	5
1263	12027-67-7	3830	3.5832	point_esitmate	NA	3	5
1264	12027-67-7	2689	3.42959	point_esitmate	NA	3	5
1265	12027-67-7	333	2.52244	point_esitmate	NA	2	4
1266	1204-28-0	3340	3.52375	point_esitmate	NA	3	5
1267	1204-28-0	3192	3.50406	point_esitmate	NA	3	5
1268	1204-28-0	2730	3.43616	point_esitmate	NA	3	5
1269	1204-28-0	2030	3.3075	point_esitmate	NA	3	5
1270	12040-58-3	4080	3.61066	point_esitmate	NA	3	5
1271	12040-58-3	3450	3.53782	point_esitmate	NA	3	5
1272	12040-58-3	3160	3.49969	point_esitmate	NA	3	5
1273	12040-58-3	2660	3.42488	point_esitmate	NA	3	5
1274	1205-17-0	3561	3.55157	point_esitmate	NA	3	5
1275	1205-17-0	3362	3.5266	point_esitmate	NA	3	5
1276	12054-48-7	1565	3.19451	point_esitmate	NA	3	4
1277	12054-48-7	1540	3.18752	point_esitmate	NA	3	4
1278	12054-48-7	1515	3.18041	point_esitmate	NA	3	4
1279	120606-08-8	936	2.97128	point_esitmate	NA	3	4
1280	120606-08-8	838	2.92324	point_esitmate	NA	3	4
1281	12069-69-1	1434	3.15655	point_esitmate	NA	3	4
1282	12069-69-1	1385	3.14145	point_esitmate	NA	3	4
1283	12069-69-1	1350	3.13033	point_esitmate	NA	3	4
1284	12069-69-1	1291	3.11093	point_esitmate	NA	3	4
1285	120928-09-8	138	2.13988	point_esitmate	NA	2	3
1286	120928-09-8	136	2.13354	point_esitmate	NA	2	3
1287	120928-09-8	134	2.1271	point_esitmate	NA	2	3
1288	121-00-6	4000	3.60206	point_esitmate	NA	3	5
1289	121-00-6	2910	3.46389	point_esitmate	NA	3	5
1290	121-14-2	893	2.95085	point_esitmate	NA	3	4
1291	121-14-2	650	2.81291	point_esitmate	NA	3	4
1292	121-14-2	568	2.75435	point_esitmate	NA	3	4
1293	121-14-2	400	2.60206	point_esitmate	NA	2	4
1294	121-14-2	270	2.43136	point_esitmate	NA	2	3
1295	121-14-2	268	2.42813	point_esitmate	NA	2	3
1296	121-19-7	81	1.90849	point_esitmate	NA	2	3
1297	121-19-7	44	1.64345	point_esitmate	NA	1	2
1298	121-20-0	2370	3.37475	point_esitmate	NA	3	5
1299	121-20-0	1030	3.01284	point_esitmate	NA	3	4
1300	121-21-1	2370	3.37475	point_esitmate	NA	3	5
1301	121-21-1	1030	3.01284	point_esitmate	NA	3	4
1302	121-21-1	260	2.41497	point_esitmate	NA	2	3
1303	121-29-9	2370	3.37475	point_esitmate	NA	3	5
1304	121-29-9	1200	3.07918	point_esitmate	NA	3	4
1305	121-29-9	1030	3.01284	point_esitmate	NA	3	4
1306	121-32-4	2000		limittest_or_acutetoxicclass	>LD50 (greater than)	3	4
1307	121-32-4	3160		limittest_or_acutetoxicclass	>LD50 (greater than)	3	5
1308	121-33-5	3925	3.59384	point_esitmate	NA	3	5
1309	121-33-5	3830	3.5832	point_esitmate	NA	3	5
1310	121-33-5	3300	3.51851	point_esitmate	NA	3	5
1311	121-33-5	2800	3.44716	point_esitmate	NA	3	5
1312	121-33-5	1580	3.19866	point_esitmate	NA	3	4
1313	121-33-5	3978		limittest_or_acutetoxicclass	<LD50 (less than)	3	5
1314	121-43-7	6140		point_esitmate	NA	4	5
1315	121-43-7	2000		limittest_or_acutetoxicclass	>LD50 (greater than)	3	4
1316	121-44-8	1030	3.01284	point_esitmate	NA	3	4
1317	121-44-8	730	2.86332	point_esitmate	NA	3	4
1318	121-44-8	460	2.66276	point_esitmate	NA	2	4
1319	121-45-9	2500		limittest_or_acutetoxicclass	>LD50 (greater than)	3	5
1320	121-45-9	2890		limittest_or_acutetoxicclass	<LD50 (less than)	3	5
1321	121-69-7	1410	3.14922	point_esitmate	NA	3	4
1322	121-69-7	1300	3.11394	point_esitmate	NA	3	4
1323	121-69-7	951	2.97818	point_esitmate	NA	3	4
1324	121-73-3	470	2.6721	point_esitmate	NA	2	4
1325	121-73-3	420	2.62325	point_esitmate	NA	2	4
1326	121-75-5	1778	3.24993	point_esitmate	NA	3	4
1327	121-75-5	1500	3.17609	point_esitmate	NA	3	4
1328	121-75-5	1486	3.17202	point_esitmate	NA	3	4
1329	121-75-5	1375	3.1383	point_esitmate	NA	3	4
1330	121-75-5	1000	3	point_esitmate	NA	3	4
1331	121-75-5	290	2.4624	point_esitmate	NA	2	3
1332	121-75-5	1400		limittest_or_acutetoxicclass	>LD50 (greater than)	3	4
1333	121-75-5	1900		limittest_or_acutetoxicclass	<LD50 (less than)	3	4
1334	121-79-9	3600		limittest_or_acutetoxicclass	>LD50 (greater than)	3	5
1335	121-79-9	3800		limittest_or_acutetoxicclass	<LD50 (less than)	3	5
1336	121-82-4	187	2.27184	point_esitmate	NA	2	3
1337	121-82-4	100	2	point_esitmate	NA	2	3
1338	121-87-9	6800		limittest_or_acutetoxicclass	>LD50 (greater than)	4	5
1339	121-87-9	10000		limittest_or_acutetoxicclass	<LD50 (less than)	4	5
1340	121-88-0	2500		limittest_or_acutetoxicclass	>LD50 (greater than)	3	5
1341	121-88-0	4000		limittest_or_acutetoxicclass	>LD50 (greater than)	3	5
1342	12108-13-3	58	1.76343	point_esitmate	NA	2	3
1343	12108-13-3	52	1.71433	point_esitmate	NA	2	3
1344	12108-13-3	8	0.90309	point_esitmate	NA	1	2
1345	121158-58-5	2200	3.34242	point_esitmate	NA	3	5
1346	121158-58-5	2100	3.32222	point_esitmate	NA	3	5
1347	1211950-04-7	1164	3.06595	point_esitmate	NA	3	4
1348	1211950-04-7	1156	3.06296	point_esitmate	NA	3	4
1349	1211950-04-7	1145	3.05881	point_esitmate	NA	3	4
1350	12122-67-7	1850		point_esitmate	NA	3	4
1351	12122-67-7	5200		limittest_or_acutetoxicclass	>LD50 (greater than)	4	5
1352	12124-97-9	2868	3.45758	point_esitmate	NA	3	5
1353	12124-97-9	2714	3.43361	point_esitmate	NA	3	5
1354	12124-97-9	2700	3.43136	point_esitmate	NA	3	5
1355	12124-97-9	2566	3.40926	point_esitmate	NA	3	5
1356	12125-02-9	1650	3.21748	point_esitmate	NA	3	4
1357	12125-02-9	1630	3.21219	point_esitmate	NA	3	4
1358	12125-02-9	1410	3.14922	point_esitmate	NA	3	4
1359	12125-02-9	1220	3.08636	point_esitmate	NA	3	4
1360	1213789-63-9	1689	3.22763	point_esitmate	NA	3	4
1361	1213789-63-9	1200	3.07918	point_esitmate	NA	3	4
1362	1214-39-7	2125	3.32736	point_esitmate	NA	3	5
1363	1214-39-7	1300	3.11394	point_esitmate	NA	3	4
1364	121776-33-8	1250	3.09691	point_esitmate	NA	3	4
1365	121776-33-8	869	2.93902	point_esitmate	NA	3	4
1366	121776-33-8	521	2.71684	point_esitmate	NA	3	4
1367	1218787-32-6	1500	3.17609	point_esitmate	NA	3	4
1368	1218787-32-6	1200	3.07918	point_esitmate	NA	3	4
1369	1219010-04-4	1186	3.07408	point_esitmate	NA	3	4
1370	1219010-04-4	945	2.97543	point_esitmate	NA	3	4
1371	1219010-04-4	783	2.89376	point_esitmate	NA	3	4
1372	1219826-66-0	895	2.95182	point_esitmate	NA	3	4
1373	1219826-66-0	637	2.80414	point_esitmate	NA	3	4
1374	122-01-0	3260	3.51322	point_esitmate	NA	3	5
1375	122-01-0	3200	3.50515	point_esitmate	NA	3	5
1376	122-01-0	3150	3.49831	point_esitmate	NA	3	5
1377	122-09-8	450	2.65321	point_esitmate	NA	2	4
1378	122-09-8	151	2.17898	point_esitmate	NA	2	3
1379	122-14-5	800	2.90309	point_esitmate	NA	3	4
1380	122-14-5	250	2.39794	point_esitmate	NA	2	3
1381	122-14-5	330		limittest_or_acutetoxicclass	>LD50 (greater than)	2	4
1382	122-14-5	1720		limittest_or_acutetoxicclass	<LD50 (less than)	3	4
1383	122-20-3	6500	3.81291	point_esitmate	NA	4	5
1384	122-20-3	5994	3.77772	point_esitmate	NA	4	5
1385	122-20-3	4000	3.60206	point_esitmate	NA	3	5
1386	122-34-9	2000		limittest_or_acutetoxicclass	>LD50 (greater than)	3	4
1387	122-34-9	5000		limittest_or_acutetoxicclass	>LD50 (greater than)	3	5
1388	122-40-7	3730	3.57171	point_esitmate	NA	3	5
1389	122-40-7	3700	3.5682	point_esitmate	NA	3	5
1390	122-40-7	3100	3.49136	point_esitmate	NA	3	5
1391	122-40-7	2220	3.34635	point_esitmate	NA	3	5
1392	122-42-9	4315	3.63498	point_esitmate	NA	3	5
1393	122-42-9	3724	3.57101	point_esitmate	NA	3	5
1394	122-42-9	1000	3	point_esitmate	NA	3	4
1395	122-52-1	2470	3.3927	point_esitmate	NA	3	5
1396	122-52-1	1840	3.26482	point_esitmate	NA	3	4
1397	122-60-1	4260	3.62941	point_esitmate	NA	3	5
1398	122-60-1	3850	3.58546	point_esitmate	NA	3	5
1399	122-60-1	2500	3.39794	point_esitmate	NA	3	5
1400	122-70-3	4000	3.60206	point_esitmate	NA	3	5
1401	122-70-3	3330	3.52244	point_esitmate	NA	3	5
1402	122-70-3	3300	3.51851	point_esitmate	NA	3	5
1403	122-98-5	2725	3.43537	point_esitmate	NA	3	5
1404	122-98-5	2230	3.3483	point_esitmate	NA	3	5
1405	122-99-6	7500	3.87506	point_esitmate	NA	4	5
1406	122-99-6	5550	3.74429	point_esitmate	NA	4	5
1407	122-99-6	4070	3.60959	point_esitmate	NA	3	5
1408	122-99-6	4013	3.60347	point_esitmate	NA	3	5
1409	122-99-6	3400	3.53148	point_esitmate	NA	3	5
1410	122-99-6	3100	3.49136	point_esitmate	NA	3	5
1411	122-99-6	2937	3.4679	point_esitmate	NA	3	5
1412	122-99-6	2740	3.43775	point_esitmate	NA	3	5
1413	122-99-6	2728	3.43584	point_esitmate	NA	3	5
1414	122-99-6	1900	3.27875	point_esitmate	NA	3	4
1415	122-99-6	1840	3.26482	point_esitmate	NA	3	4
1416	122-99-6	1440	3.15836	point_esitmate	NA	3	4
1417	122-99-6	1345	3.12872	point_esitmate	NA	3	4
1418	122-99-6	1260	3.10037	point_esitmate	NA	3	4
1419	122-99-6	1400		limittest_or_acutetoxicclass	>LD50 (greater than)	3	4
1420	122-99-6	2000		limittest_or_acutetoxicclass	>LD50 (greater than)	3	4
1421	122-99-6	2580		limittest_or_acutetoxicclass	<LD50 (less than)	3	5
1422	122-99-6	3000		limittest_or_acutetoxicclass	<LD50 (less than)	3	5
1423	1222-05-5	4640		limittest_or_acutetoxicclass	>LD50 (greater than)	3	5
1424	1222-05-5	5000		limittest_or_acutetoxicclass	>LD50 (greater than)	3	5
1425	12237-63-7	3755	3.57461	point_esitmate	NA	3	5
1426	12237-63-7	3200	3.50515	point_esitmate	NA	3	5
1427	122453-73-0	1152	3.06145	point_esitmate	NA	3	4
1428	122453-73-0	626	2.79657	point_esitmate	NA	3	4
1429	122453-73-0	441	2.64444	point_esitmate	NA	2	4
1430	12270-13-2	4300	3.63347	point_esitmate	NA	3	5
1431	12270-13-2	3700	3.5682	point_esitmate	NA	3	5
1432	1228186-18-2	4260	3.62941	point_esitmate	NA	3	5
1433	1228186-18-2	3610	3.55751	point_esitmate	NA	3	5
1434	122836-35-5	2855		point_esitmate	NA	3	5
1435	122836-35-5	2600		limittest_or_acutetoxicclass	>LD50 (greater than)	3	5
1436	123-00-2	2888	3.46063	point_esitmate	NA	3	5
1437	123-00-2	1791	3.25307	point_esitmate	NA	3	4
1438	123-05-7	3790	3.57864	point_esitmate	NA	3	5
1439	123-05-7	3730	3.57171	point_esitmate	NA	3	5
1440	123-05-7	2732	3.43648	point_esitmate	NA	3	5
1441	123-05-7	2600	3.41497	point_esitmate	NA	3	5
1442	123-05-7	6400		limittest_or_acutetoxicclass	>LD50 (greater than)	4	5
1443	123-23-9	3257	3.51279	point_esitmate	NA	3	5
1444	123-23-9	3100	3.49133	point_esitmate	NA	3	5
1445	123-23-9	2646	3.42256	point_esitmate	NA	3	5
1446	123-30-8	1270	3.1038	point_esitmate	NA	3	4
1447	123-30-8	671	2.82672	point_esitmate	NA	3	4
1448	123-30-8	375	2.57403	point_esitmate	NA	2	4
1449	123-31-9	367	2.56502	point_esitmate	NA	2	4
1450	123-31-9	320	2.50515	point_esitmate	NA	2	4
1451	123-31-9	302	2.48001	point_esitmate	NA	2	4
1452	123-31-9	375		limittest_or_acutetoxicclass	>LD50 (greater than)	2	4
1453	123-33-1	5800	3.76343	point_esitmate	NA	4	5
1454	123-33-1	3900	3.59106	point_esitmate	NA	3	5
1455	123-33-1	3800	3.57978	point_esitmate	NA	3	5
1456	123-33-1	1180	3.07188	point_esitmate	NA	3	4
1457	123-33-1	5000		limittest_or_acutetoxicclass	>LD50 (greater than)	3	5
1458	123-38-6	800		limittest_or_acutetoxicclass	>LD50 (greater than)	3	4
1459	123-38-6	1600		limittest_or_acutetoxicclass	<LD50 (less than)	3	4
1460	123-42-2	4000	3.60206	point_esitmate	NA	3	5
1461	123-42-2	3002	3.47741	point_esitmate	NA	3	5
1462	123-42-2	2520	3.4014	point_esitmate	NA	3	5
1463	123-51-3	4000	3.60206	point_esitmate	NA	3	5
1464	123-51-3	1300	3.11394	point_esitmate	NA	3	4
1465	123-51-3	5000		limittest_or_acutetoxicclass	>LD50 (greater than)	3	5
1466	123-54-6	1000	3	point_esitmate	NA	3	4
1467	123-54-6	760	2.88081	point_esitmate	NA	3	4
1468	123-54-6	570	2.75587	point_esitmate	NA	3	4
1469	123-54-6	55	1.74036	point_esitmate	NA	2	3
1470	123-63-7	2852	3.45515	point_esitmate	NA	3	5
1471	123-63-7	2711	3.43313	point_esitmate	NA	3	5
1472	123-63-7	2529	3.40295	point_esitmate	NA	3	5
1473	123-63-7	1650	3.21748	point_esitmate	NA	3	4
1474	123-63-7	1530	3.18469	point_esitmate	NA	3	4
1475	123-72-8	5890	3.77012	point_esitmate	NA	4	5
1476	123-72-8	2490	3.3962	point_esitmate	NA	3	5
1477	123-77-3	5000		limittest_or_acutetoxicclass	>LD50 (greater than)	3	5
1478	123-77-3	6400		limittest_or_acutetoxicclass	>LD50 (greater than)	4	5
1479	123-81-9	334	2.52375	point_esitmate	NA	2	4
1480	123-81-9	303	2.48144	point_esitmate	NA	2	4
1481	123-86-4	3200		limittest_or_acutetoxicclass	>LD50 (greater than)	3	5
1482	123-86-4	6400		limittest_or_acutetoxicclass	>LD50 (greater than)	4	5
1483	123-86-4	8800		limittest_or_acutetoxicclass	>LD50 (greater than)	4	5
1484	123-96-6	2000		limittest_or_acutetoxicclass	>LD50 (greater than)	3	4
1485	123-96-6	3200		limittest_or_acutetoxicclass	>LD50 (greater than)	3	5
1486	123312-89-0	5955	3.77488	point_esitmate	NA	4	5
1487	123312-89-0	5820	3.76492	point_esitmate	NA	4	5
1488	123312-89-0	5693	3.75534	point_esitmate	NA	4	5
1489	123312-89-0	5000		limittest_or_acutetoxicclass	>LD50 (greater than)	3	5
1490	124-02-7	501	2.69984	point_esitmate	NA	3	4
1491	124-02-7	316	2.49969	point_esitmate	NA	2	4
1492	124-04-9	5560	3.74507	point_esitmate	NA	4	5
1493	124-04-9	5050	3.70329	point_esitmate	NA	4	5
1494	124-07-2	1410	3.14922	point_esitmate	NA	3	4
1495	124-07-2	1283	3.10823	point_esitmate	NA	3	4
1496	124-07-2	2000		limittest_or_acutetoxicclass	>LD50 (greater than)	3	4
1497	124-09-4	1127	3.05192	point_esitmate	NA	3	4
1498	124-09-4	792	2.89873	point_esitmate	NA	3	4
1499	124-09-4	750	2.87506	point_esitmate	NA	3	4
1500	124-22-1	1020		point_esitmate	NA	3	4
1501	124-22-1	2000		limittest_or_acutetoxicclass	>LD50 (greater than)	3	4
1502	124-28-7	2118	3.32593	point_esitmate	NA	3	5
1503	124-28-7	2116	3.32552	point_esitmate	NA	3	5
1504	124-41-4	2037	3.30899	point_esitmate	NA	3	5
1505	124-41-4	1844	3.26576	point_esitmate	NA	3	4
1506	124-41-4	1687	3.22712	point_esitmate	NA	3	4
1507	124-41-4	1682	3.22583	point_esitmate	NA	3	4
1508	124-41-4	800	2.90309	point_esitmate	NA	3	4
1509	124-48-1	760	2.88081	point_esitmate	NA	3	4
1510	124-48-1	370	2.5682	point_esitmate	NA	2	4
1511	124-58-3	1800	3.25527	point_esitmate	NA	3	4
1512	124-58-3	961	2.98272	point_esitmate	NA	3	4
1513	124-63-0	255	2.40654	point_esitmate	NA	2	3
1514	124-63-0	175	2.24304	point_esitmate	NA	2	3
1515	124-64-1	185	2.26717	point_esitmate	NA	2	3
1516	124-64-1	161	2.20683	point_esitmate	NA	2	3
1517	12411-64-2	4461	3.64943	point_esitmate	NA	3	5
1518	12411-64-2	4233	3.62665	point_esitmate	NA	3	5
1519	12411-64-2	4040	3.60638	point_esitmate	NA	3	5
1520	12411-64-2	3884	3.58928	point_esitmate	NA	3	5
1521	12411-64-2	3883	3.58917	point_esitmate	NA	3	5
1522	12411-64-2	3830	3.5832	point_esitmate	NA	3	5
1523	12411-64-2	2689	3.42959	point_esitmate	NA	3	5
1524	12427-38-2	6750	3.8293	point_esitmate	NA	4	5
1525	12427-38-2	4400	3.64345	point_esitmate	NA	3	5
1526	12427-38-2	3000	3.47712	point_esitmate	NA	3	5
1527	12427-38-2	5000		limittest_or_acutetoxicclass	>LD50 (greater than)	3	5
1528	12427-38-2	8000		limittest_or_acutetoxicclass	>LD50 (greater than)	4	5
1529	1245638-61-2	1156	3.063	point_esitmate	NA	3	4
1530	1245638-61-2	837	2.92262	point_esitmate	NA	3	4
1531	1245638-61-2	620	2.79239	point_esitmate	NA	3	4
1532	1245638-61-2	608	2.78412	point_esitmate	NA	3	4
1533	1245638-61-2	540	2.73239	point_esitmate	NA	3	4
1534	1245638-61-2	420	2.62325	point_esitmate	NA	2	4
1535	125401-75-4	4111	3.61395	point_esitmate	NA	3	5
1536	125401-75-4	2635	3.42078	point_esitmate	NA	3	5
1537	125401-92-5	2635		point_esitmate	NA	3	5
1538	125401-92-5	2000		limittest_or_acutetoxicclass	>LD50 (greater than)	3	4
1539	1258274-08-6	5620	3.74974	point_esitmate	NA	4	5
1540	1258274-08-6	5600	3.74819	point_esitmate	NA	4	5
1541	1258274-08-6	4470	3.65031	point_esitmate	NA	3	5
1542	1258274-08-6	4300	3.63347	point_esitmate	NA	3	5
1543	1258274-08-6	1866	3.27091	point_esitmate	NA	3	4
1544	1258274-08-6	1733	3.2388	point_esitmate	NA	3	4
1545	1258274-08-6	1646	3.21643	point_esitmate	NA	3	4
1546	1258274-08-6	1560	3.19312	point_esitmate	NA	3	4
1547	125904-11-2	6937	3.84117	point_esitmate	NA	4	5
1548	125904-11-2	6327	3.8012	point_esitmate	NA	4	5
1549	125904-11-2	5790	3.76268	point_esitmate	NA	4	5
1550	126-06-7	600	2.77815	point_esitmate	NA	3	4
1551	126-06-7	485	2.68574	point_esitmate	NA	2	4
1552	126-22-7	1100	3.04139	point_esitmate	NA	3	4
1553	126-22-7	1000	3	point_esitmate	NA	3	4
1554	126-22-7	760	2.88081	point_esitmate	NA	3	4
1555	126-22-7	1050		limittest_or_acutetoxicclass	>LD50 (greater than)	3	4
1556	126-22-7	1600		limittest_or_acutetoxicclass	<LD50 (less than)	3	4
1557	126-30-7	7120	3.85248	point_esitmate	NA	4	5
1558	126-30-7	6920	3.84011	point_esitmate	NA	4	5
1559	126-33-0	2489	3.39602	point_esitmate	NA	3	5
1560	126-33-0	2473	3.39322	point_esitmate	NA	3	5
1561	126-33-0	2324	3.36624	point_esitmate	NA	3	5
1562	126-33-0	2130	3.32838	point_esitmate	NA	3	5
1563	126-33-0	2006	3.30233	point_esitmate	NA	3	5
1564	126-33-0	1941	3.28803	point_esitmate	NA	3	4
1565	126-72-7	5240	3.71933	point_esitmate	NA	4	5
1566	126-72-7	1010	3.00432	point_esitmate	NA	3	4
1567	126-72-7	810	2.90849	point_esitmate	NA	3	4
1568	126-73-8	5300	3.72428	point_esitmate	NA	4	5
1569	126-73-8	3350	3.52504	point_esitmate	NA	3	5
1570	126-73-8	3000	3.47712	point_esitmate	NA	3	5
1571	126-73-8	2474	3.3934	point_esitmate	NA	3	5
1572	126-73-8	1552	3.19089	point_esitmate	NA	3	4
1573	126-73-8	1530	3.18469	point_esitmate	NA	3	4
1574	126-73-8	1400	3.14613	point_esitmate	NA	3	4
1575	126-73-8	1390	3.14301	point_esitmate	NA	3	4
1576	126-73-8	1600		limittest_or_acutetoxicclass	>LD50 (greater than)	3	4
1577	126-73-8	3200		limittest_or_acutetoxicclass	<LD50 (less than)	3	5
1578	126-92-1	7570	3.8791	point_esitmate	NA	4	5
1579	126-92-1	4000	3.60206	point_esitmate	NA	3	5
1580	126-92-1	2840	3.45332	point_esitmate	NA	3	5
1581	126-97-6	318	2.50243	point_esitmate	NA	2	4
1582	126-97-6	181	2.25768	point_esitmate	NA	2	3
1583	126-97-6	73	1.86332	point_esitmate	NA	2	3
1584	126-97-6	71	1.85126	point_esitmate	NA	2	3
1585	126-97-6	35		limittest_or_acutetoxicclass	>LD50 (greater than)	1	2
1586	126-97-6	50		limittest_or_acutetoxicclass	>LD50 (greater than)	1	2
1587	126-97-6	92		limittest_or_acutetoxicclass	>LD50 (greater than)	2	3
1588	126-97-6	200		limittest_or_acutetoxicclass	>LD50 (greater than)	2	3
1589	126-97-6	142		limittest_or_acutetoxicclass	<LD50 (less than)	2	3
1590	126-97-6	200		limittest_or_acutetoxicclass	<LD50 (less than)	2	3
1591	126-97-6	229		limittest_or_acutetoxicclass	<LD50 (less than)	2	3
1592	126-97-6	500		limittest_or_acutetoxicclass	<LD50 (less than)	2	4
1593	126-98-7	240	2.38021	point_esitmate	NA	2	3
1594	126-98-7	73	1.86332	point_esitmate	NA	2	3
1595	126-98-7	64	1.80618	point_esitmate	NA	2	3
1596	126-98-7	25		limittest_or_acutetoxicclass	>LD50 (greater than)	1	2
1597	126-98-7	50		limittest_or_acutetoxicclass	<LD50 (less than)	1	2
1598	12612-50-9	4461	3.64943	point_esitmate	NA	3	5
1599	12612-50-9	4233	3.62665	point_esitmate	NA	3	5
1600	12612-50-9	4040	3.60638	point_esitmate	NA	3	5
1601	12612-50-9	3884	3.58928	point_esitmate	NA	3	5
1602	12612-50-9	3883	3.58917	point_esitmate	NA	3	5
1603	12612-50-9	3830	3.5832	point_esitmate	NA	3	5
1604	12612-50-9	2689	3.42959	point_esitmate	NA	3	5
1605	126637-70-5	1571	3.19618	point_esitmate	NA	3	4
1606	126637-70-5	1406	3.14799	point_esitmate	NA	3	4
1607	126637-70-5	1228	3.0892	point_esitmate	NA	3	4
1608	1266664-66-7	300		limittest_or_acutetoxicclass	>LD50 (greater than)	2	3
1609	1266664-66-7	1999		limittest_or_acutetoxicclass	<LD50 (less than)	3	4
1610	126833-17-8	2000		limittest_or_acutetoxicclass	>LD50 (greater than)	3	4
1611	126833-17-8	5000		limittest_or_acutetoxicclass	>LD50 (greater than)	3	5
1612	127-00-4	100		limittest_or_acutetoxicclass	>LD50 (greater than)	2	3
1613	127-00-4	300		limittest_or_acutetoxicclass	<LD50 (less than)	2	3
1614	127-06-0	2500		limittest_or_acutetoxicclass	>LD50 (greater than)	3	5
1615	127-06-0	3000		limittest_or_acutetoxicclass	>LD50 (greater than)	3	5
1616	127-09-3	3530	3.54777	point_esitmate	NA	3	5
1617	127-09-3	3500	3.54407	point_esitmate	NA	3	5
1618	127-09-3	3160	3.49969	point_esitmate	NA	3	5
1619	127-09-3	2700	3.43136	point_esitmate	NA	3	5
1620	127-09-3	1943	3.28847	point_esitmate	NA	3	4
1621	127-09-3	4640		limittest_or_acutetoxicclass	<LD50 (less than)	3	5
1622	127-18-4	3835	3.58377	point_esitmate	NA	3	5
1623	127-18-4	3005	3.47784	point_esitmate	NA	3	5
1624	127-18-4	2629	3.41979	point_esitmate	NA	3	5
1625	127-18-4	2400		limittest_or_acutetoxicclass	>LD50 (greater than)	3	5
1626	127-19-5	5809	3.7641	point_esitmate	NA	4	5
1627	127-19-5	4390	3.64246	point_esitmate	NA	3	5
1628	127-19-5	4300	3.63347	point_esitmate	NA	3	5
1629	127-39-9	6160	3.78958	point_esitmate	NA	4	5
1630	127-39-9	2772	3.44279	point_esitmate	NA	3	5
1631	127-41-3	4590	3.66181	point_esitmate	NA	3	5
1632	127-41-3	3290	3.5172	point_esitmate	NA	3	5
1633	127-52-6	300		limittest_or_acutetoxicclass	>LD50 (greater than)	2	3
1634	127-52-6	1999		limittest_or_acutetoxicclass	<LD50 (less than)	3	4
1635	127-63-9	300		limittest_or_acutetoxicclass	>LD50 (greater than)	2	3
1636	127-63-9	500		limittest_or_acutetoxicclass	<LD50 (less than)	2	4
1637	127-91-3	4700		point_esitmate	NA	3	5
1638	127-91-3	5000		limittest_or_acutetoxicclass	>LD50 (greater than)	3	5
1639	12738-64-6	2742	3.43807	point_esitmate	NA	3	5
1640	12738-64-6	2360	3.37291	point_esitmate	NA	3	5
1641	12788-93-1	5300	3.72428	point_esitmate	NA	4	5
1642	12788-93-1	2474	3.3934	point_esitmate	NA	3	5
1643	128-03-0	2196	3.34163	point_esitmate	NA	3	5
1644	128-03-0	2030	3.3075	point_esitmate	NA	3	5
1645	128-03-0	1867	3.27114	point_esitmate	NA	3	4
1646	128-09-6	1529	3.18441	point_esitmate	NA	3	4
1647	128-09-6	1212	3.0835	point_esitmate	NA	3	4
1648	128-09-6	952	2.97864	point_esitmate	NA	3	4
1649	128-37-0	890		point_esitmate	NA	3	4
1650	128-37-0	6000		limittest_or_acutetoxicclass	>LD50 (greater than)	4	5
1651	128-44-9	9140	3.96095	point_esitmate	NA	4	5
1652	128-44-9	8820	3.94547	point_esitmate	NA	4	5
1653	128-44-9	8440		limittest_or_acutetoxicclass	>LD50 (greater than)	4	5
1654	128-44-9	9710		limittest_or_acutetoxicclass	<LD50 (less than)	4	5
1655	128639-02-1	5143		point_esitmate	NA	4	5
1656	128639-02-1	5000		limittest_or_acutetoxicclass	>LD50 (greater than)	3	5
1657	129909-90-6	1300	3.11394	point_esitmate	NA	3	4
1658	129909-90-6	1015	3.00647	point_esitmate	NA	3	4
1659	129909-90-6	2050		limittest_or_acutetoxicclass	>LD50 (greater than)	3	5
1660	130-15-4	190	2.27875	point_esitmate	NA	2	3
1661	130-15-4	124	2.09342	point_esitmate	NA	2	3
1662	130-61-0	1200	3.07918	point_esitmate	NA	3	4
1663	130-61-0	1060	3.02531	point_esitmate	NA	3	4
1664	130-61-0	995	2.99782	point_esitmate	NA	3	4
1665	13014-18-1	1700	3.23045	point_esitmate	NA	3	4
1666	13014-18-1	1320	3.12057	point_esitmate	NA	3	4
1667	13014-24-9	1600	3.20412	point_esitmate	NA	3	4
1668	13014-24-9	1424	3.15351	point_esitmate	NA	3	4
1669	130169-56-1	2820	3.45025	point_esitmate	NA	3	5
1670	130169-56-1	1388	3.14239	point_esitmate	NA	3	4
1671	130169-56-1	1300	3.11394	point_esitmate	NA	3	4
1672	130169-56-1	1240	3.09342	point_esitmate	NA	3	4
1673	1303-86-2	4080	3.61066	point_esitmate	NA	3	5
1674	1303-86-2	3450	3.53782	point_esitmate	NA	3	5
1675	1303-86-2	3160	3.49969	point_esitmate	NA	3	5
1676	1303-86-2	2660	3.42488	point_esitmate	NA	3	5
1677	1303-96-4	5660	3.75282	point_esitmate	NA	4	5
1678	1303-96-4	4980	3.69723	point_esitmate	NA	3	5
1679	1303-96-4	4550	3.65801	point_esitmate	NA	3	5
1680	1303-96-4	2660	3.42488	point_esitmate	NA	3	5
1681	13031-41-9	300		limittest_or_acutetoxicclass	>LD50 (greater than)	2	3
1682	13031-41-9	1999		limittest_or_acutetoxicclass	<LD50 (less than)	3	4
1683	13047-13-7	1400	3.14613	point_esitmate	NA	3	4
1684	13047-13-7	1300	3.11394	point_esitmate	NA	3	4
1685	13047-13-7	1200	3.07918	point_esitmate	NA	3	4
1686	1305-62-0	7340	3.8657	point_esitmate	NA	4	5
1687	1305-62-0	7300	3.86332	point_esitmate	NA	4	5
1688	1307-96-6	202	2.30535	point_esitmate	NA	2	3
1689	1307-96-6	159	2.2014	point_esitmate	NA	2	3
1690	13071-79-9	9	0.954243	point_esitmate	NA	1	2
1691	13071-79-9	2	0.30103	point_esitmate	NA	1	1
1692	13071-79-9	1.6	0.20412	point_esitmate	NA	1	1
1693	1307233-94-8	300		limittest_or_acutetoxicclass	>LD50 (greater than)	2	3
1694	1307233-94-8	1999		limittest_or_acutetoxicclass	<LD50 (less than)	3	4
1695	13076-17-0	4936	3.69338	point_esitmate	NA	3	5
1696	13076-17-0	3543	3.54937	point_esitmate	NA	3	5
1697	13076-17-0	2000		limittest_or_acutetoxicclass	>LD50 (greater than)	3	4
1698	13076-17-0	5000		limittest_or_acutetoxicclass	>LD50 (greater than)	3	5
1699	13076-17-0	4999		limittest_or_acutetoxicclass	<LD50 (less than)	3	5
1700	13080-86-9	406	2.60853	point_esitmate	NA	2	4
1701	13080-86-9	308	2.48855	point_esitmate	NA	2	4
1702	1309-48-4	3990	3.60097	point_esitmate	NA	3	5
1703	1309-48-4	3870	3.58771	point_esitmate	NA	3	5
1704	131-11-3	6800	3.83251	point_esitmate	NA	4	5
1705	131-11-3	2860	3.45637	point_esitmate	NA	3	5
1706	131-17-9	970	2.98677	point_esitmate	NA	3	4
1707	131-17-9	896	2.95231	point_esitmate	NA	3	4
1708	131-17-9	891	2.94988	point_esitmate	NA	3	4
1709	131-17-9	770	2.88649	point_esitmate	NA	3	4
1710	131-17-9	656	2.8169	point_esitmate	NA	3	4
1711	131-17-9	800		limittest_or_acutetoxicclass	>LD50 (greater than)	3	4
1712	131-17-9	1700		limittest_or_acutetoxicclass	<LD50 (less than)	3	4
1713	1310-53-8	3700	3.5682	point_esitmate	NA	3	5
1714	1310-53-8	1250	3.09691	point_esitmate	NA	3	4
1715	1310-58-3	1230	3.08991	point_esitmate	NA	3	4
1716	1310-58-3	388	2.58883	point_esitmate	NA	2	4
1717	1310-58-3	363	2.55991	point_esitmate	NA	2	4
1718	1310-58-3	333	2.52244	point_esitmate	NA	2	4
1719	1310-58-3	273	2.43616	point_esitmate	NA	2	3
1720	13121-70-5	190	2.27875	point_esitmate	NA	2	3
1721	13121-70-5	180	2.25527	point_esitmate	NA	2	3
1722	1313-27-5	4461	3.64943	point_esitmate	NA	3	5
1723	1313-27-5	4233	3.62665	point_esitmate	NA	3	5
1724	1313-27-5	4040	3.60638	point_esitmate	NA	3	5
1725	1313-27-5	3884	3.58928	point_esitmate	NA	3	5
1726	1313-27-5	3883	3.58917	point_esitmate	NA	3	5
1727	1313-27-5	3830	3.5832	point_esitmate	NA	3	5
1728	1313-27-5	2689	3.42959	point_esitmate	NA	3	5
1729	1313-82-2	1122	3.04999	point_esitmate	NA	3	4
1730	1313-82-2	264	2.4216	point_esitmate	NA	2	3
1731	1313-82-2	254	2.40449	point_esitmate	NA	2	3
1732	1313-82-2	227	2.35564	point_esitmate	NA	2	3
1733	1313-82-2	208	2.31806	point_esitmate	NA	2	3
1734	1313-99-1	9990	3.99957	point_esitmate	NA	4	5
1735	1313-99-1	8796	3.94429	point_esitmate	NA	4	5
1736	1314-34-7	8713	3.94017	point_esitmate	NA	4	5
1737	1314-34-7	5639	3.7512	point_esitmate	NA	4	5
1738	1314-62-1	716	2.85473	point_esitmate	NA	3	4
1739	1314-62-1	658	2.81849	point_esitmate	NA	3	4
1740	1314-62-1	474	2.67596	point_esitmate	NA	2	4
1741	1314-62-1	474	2.67578	point_esitmate	NA	2	4
1742	1314-62-1	467	2.66932	point_esitmate	NA	2	4
1743	1314-62-1	467	2.66925	point_esitmate	NA	2	4
1744	1314-62-1	314	2.49693	point_esitmate	NA	2	4
1745	1314-62-1	314	2.49665	point_esitmate	NA	2	4
1746	1314-62-1	221	2.34459	point_esitmate	NA	2	3
1747	1314-62-1	221	2.34439	point_esitmate	NA	2	3
1748	1314-62-1	10	1	point_esitmate	NA	1	2
1749	1314-80-3	791	2.89818	point_esitmate	NA	3	4
1750	1314-80-3	389	2.58995	point_esitmate	NA	2	4
1751	13162-05-5	1230	3.08991	point_esitmate	NA	3	4
1752	13162-05-5	1150	3.0607	point_esitmate	NA	3	4
1753	13162-05-5	1000		limittest_or_acutetoxicclass	>LD50 (greater than)	3	4
1754	13162-05-5	1999		limittest_or_acutetoxicclass	<LD50 (less than)	3	4
1755	1317-33-5	4461	3.64943	point_esitmate	NA	3	5
1756	1317-33-5	4233	3.62665	point_esitmate	NA	3	5
1757	1317-33-5	4040	3.60638	point_esitmate	NA	3	5
1758	1317-33-5	3884	3.58928	point_esitmate	NA	3	5
1759	1317-33-5	3883	3.58917	point_esitmate	NA	3	5
1760	1317-33-5	3830	3.5832	point_esitmate	NA	3	5
1761	1317-33-5	2689	3.42959	point_esitmate	NA	3	5
1762	1317-39-1	1625	3.21085	point_esitmate	NA	3	4
1763	1317-39-1	1340	3.1271	point_esitmate	NA	3	4
1764	1317-39-1	470	2.6721	point_esitmate	NA	2	4
1765	13171-21-6	17	1.24055	point_esitmate	NA	1	2
1766	13171-21-6	8	0.90309	point_esitmate	NA	1	2
1767	131766-73-9	4700	3.6721	point_esitmate	NA	3	5
1768	131766-73-9	4500	3.65321	point_esitmate	NA	3	5
1769	131766-73-9	4300	3.63347	point_esitmate	NA	3	5
1770	131929-60-7	2000		limittest_or_acutetoxicclass	>LD50 (greater than)	3	4
1771	131929-60-7	5000		limittest_or_acutetoxicclass	>LD50 (greater than)	3	5
1772	13194-48-4	216	2.33445	point_esitmate	NA	2	3
1773	13194-48-4	61	1.78533	point_esitmate	NA	2	3
1774	13194-48-4	34	1.53148	point_esitmate	NA	1	2
1775	13194-48-4	33	1.51851	point_esitmate	NA	1	2
1776	13194-48-4	40		limittest_or_acutetoxicclass	>LD50 (greater than)	1	2
1777	13194-48-4	80		limittest_or_acutetoxicclass	<LD50 (less than)	2	3
1778	132-27-4	1720	3.23553	point_esitmate	NA	3	4
1779	132-27-4	846	2.92737	point_esitmate	NA	3	4
1780	132-27-4	591	2.77159	point_esitmate	NA	3	4
1781	1320-51-0	2000		limittest_or_acutetoxicclass	>LD50 (greater than)	3	4
1782	1320-51-0	3473		limittest_or_acutetoxicclass	>LD50 (greater than)	3	5
1783	1321-74-0	4640	3.66652	point_esitmate	NA	3	5
1784	1321-74-0	4100	3.61278	point_esitmate	NA	3	5
1785	13215-88-8	1260	3.10037	point_esitmate	NA	3	4
1786	13215-88-8	1203	3.08027	point_esitmate	NA	3	4
1787	13215-88-8	1097	3.04021	point_esitmate	NA	3	4
1788	1327-53-3	385	2.58546	point_esitmate	NA	2	4
1789	1327-53-3	214	2.33041	point_esitmate	NA	2	3
1790	1327-53-3	145	2.16197	point_esitmate	NA	2	3
1791	1327-53-3	140	2.14613	point_esitmate	NA	2	3
1792	1327-53-3	138	2.13988	point_esitmate	NA	2	3
1793	1327-53-3	100	2	point_esitmate	NA	2	3
1794	1327-53-3	75	1.87506	point_esitmate	NA	2	3
1795	1327-53-3	33	1.51322	point_esitmate	NA	1	2
1796	1327-53-3	24	1.37291	point_esitmate	NA	1	2
1797	1327-53-3	20	1.29885	point_esitmate	NA	1	2
1798	1327-53-3	15	1.17898	point_esitmate	NA	1	2
1799	1327-53-3	15	1.17609	point_esitmate	NA	1	2
1800	1327-53-3	15	1.16435	point_esitmate	NA	1	2
1801	1327-53-3	13	1.11394	point_esitmate	NA	1	2
1802	1327-53-3	8	0.90309	point_esitmate	NA	1	2
1803	13292-46-1	3000	3.47712	point_esitmate	NA	3	5
1804	13292-46-1	1720	3.23553	point_esitmate	NA	3	4
1805	13292-46-1	1570	3.1959	point_esitmate	NA	3	4
1806	13292-46-1	900	2.95424	point_esitmate	NA	3	4
1807	132961-05-8	113	2.05308	point_esitmate	NA	2	3
1808	132961-05-8	86	1.93298	point_esitmate	NA	2	3
1809	132961-05-8	65	1.81291	point_esitmate	NA	2	3
1810	133-06-2	9000		point_esitmate	NA	4	5
1811	133-06-2	2000		limittest_or_acutetoxicclass	>LD50 (greater than)	3	4
1812	133-07-3	7540	3.87737	point_esitmate	NA	4	5
1813	133-07-3	2636	3.42095	point_esitmate	NA	3	5
1814	133-07-3	2000		limittest_or_acutetoxicclass	>LD50 (greater than)	3	4
1815	133-90-4	3500		limittest_or_acutetoxicclass	>LD50 (greater than)	3	5
1816	133-90-4	5620		limittest_or_acutetoxicclass	<LD50 (less than)	4	5
1817	1330-20-7	8620	3.93551	point_esitmate	NA	4	5
1818	1330-20-7	8314	3.91981	point_esitmate	NA	4	5
1819	1330-20-7	6692	3.82556	point_esitmate	NA	4	5
1820	1330-20-7	5793	3.7629	point_esitmate	NA	4	5
1821	1330-20-7	4300	3.63347	point_esitmate	NA	3	5
1822	1330-20-7	1537	3.18667	point_esitmate	NA	3	4
1823	1330-43-4	5560	3.74507	point_esitmate	NA	4	5
1824	1330-43-4	3401	3.53161	point_esitmate	NA	3	5
1825	1330-43-4	3305	3.51917	point_esitmate	NA	3	5
1826	1330-43-4	3225	3.50853	point_esitmate	NA	3	5
1827	1330-43-4	2660	3.42488	point_esitmate	NA	3	5
1828	1330-78-5	5190	3.71517	point_esitmate	NA	4	5
1829	1330-78-5	3000	3.47712	point_esitmate	NA	3	5
1830	1331-61-9	2680	3.42813	point_esitmate	NA	3	5
1831	1331-61-9	1080	3.03342	point_esitmate	NA	3	4
1832	1332-65-6	2006	3.30233	point_esitmate	NA	3	5
1833	1332-65-6	1862	3.26998	point_esitmate	NA	3	4
1834	1332-65-6	1854	3.26811	point_esitmate	NA	3	4
1835	1332-65-6	1796	3.25431	point_esitmate	NA	3	4
1836	1332-65-6	1440	3.15836	point_esitmate	NA	3	4
1837	1332-65-6	1398	3.14551	point_esitmate	NA	3	4
1838	1332-65-6	1200	3.07918	point_esitmate	NA	3	4
1839	1332-65-6	1083	3.03463	point_esitmate	NA	3	4
1840	1332-65-6	950	2.97772	point_esitmate	NA	3	4
1841	1332-77-0	5560	3.74507	point_esitmate	NA	4	5
1842	1332-77-0	3401	3.53161	point_esitmate	NA	3	5
1843	1332-77-0	3305	3.51917	point_esitmate	NA	3	5
1844	1332-77-0	3225	3.50853	point_esitmate	NA	3	5
1845	1333-07-9	2400	3.38021	point_esitmate	NA	3	5
1846	1333-07-9	1790	3.25285	point_esitmate	NA	3	4
1847	1333-82-0	168	2.22531	point_esitmate	NA	2	3
1848	1333-82-0	130	2.11227	point_esitmate	NA	2	3
1849	1333-82-0	124	2.09167	point_esitmate	NA	2	3
1850	1333-82-0	90	1.95665	point_esitmate	NA	2	3
1851	1333-82-0	86	1.93702	point_esitmate	NA	2	3
1852	1333-82-0	80	1.90309	point_esitmate	NA	2	3
1853	1333-82-0	67	1.82607	point_esitmate	NA	2	3
1854	1333-82-0	52	1.716	point_esitmate	NA	2	3
1855	1335-46-2	2000		limittest_or_acutetoxicclass	>LD50 (greater than)	3	4
1856	1335-46-2	5000		limittest_or_acutetoxicclass	>LD50 (greater than)	3	5
1857	13351-61-6	2240	3.35025	point_esitmate	NA	3	5
1858	13351-61-6	1970	3.29447	point_esitmate	NA	3	4
1859	13351-61-6	1730	3.23805	point_esitmate	NA	3	4
1860	13356-08-6	2631	3.42012	point_esitmate	NA	3	5
1861	13356-08-6	2630	3.41996	point_esitmate	NA	3	5
1862	1336-36-3	1300		limittest_or_acutetoxicclass	>LD50 (greater than)	3	4
1863	1336-36-3	4000		limittest_or_acutetoxicclass	>LD50 (greater than)	3	5
1864	1336-36-3	2500		limittest_or_acutetoxicclass	<LD50 (less than)	3	5
1865	1336-36-3	10000		limittest_or_acutetoxicclass	<LD50 (less than)	4	5
1866	1336-36-3	11000		limittest_or_acutetoxicclass	<LD50 (less than)	4	5
1867	13360-57-1	1695	3.22917	point_esitmate	NA	3	4
1868	13360-57-1	1215	3.08458	point_esitmate	NA	3	4
1869	13360-63-9	390	2.59106	point_esitmate	NA	2	4
1870	13360-63-9	310	2.49136	point_esitmate	NA	2	4
1871	1338-23-4	1017	3.00732	point_esitmate	NA	3	4
1872	1338-23-4	484	2.68485	point_esitmate	NA	2	4
1873	1338-24-5	6420	3.80754	point_esitmate	NA	4	5
1874	1338-24-5	3000	3.47712	point_esitmate	NA	3	5
1875	134-32-7	779	2.89154	point_esitmate	NA	3	4
1876	134-32-7	680	2.83251	point_esitmate	NA	3	4
1877	134-71-4	827	2.91751	point_esitmate	NA	3	4
1878	134-71-4	527	2.72181	point_esitmate	NA	3	4
1879	134-71-4	316	2.49969	point_esitmate	NA	2	4
1880	134-72-5	404	2.60638	point_esitmate	NA	2	4
1881	134-72-5	368	2.56585	point_esitmate	NA	2	4
1882	134-72-5	189	2.27646	point_esitmate	NA	2	3
1883	134098-61-6	480	2.68124	point_esitmate	NA	2	4
1884	134098-61-6	245	2.38917	point_esitmate	NA	2	3
1885	13410-01-0	5.98	0.776701	point_esitmate	NA	1	2
1886	13410-01-0	1.6	0.20412	point_esitmate	NA	1	1
1887	13419-67-5	1797	3.25455	point_esitmate	NA	3	4
1888	13419-67-5	1518	3.18127	point_esitmate	NA	3	4
1889	1344-08-7	130	2.11394	point_esitmate	NA	2	3
1890	1344-08-7	128	2.10721	point_esitmate	NA	2	3
1891	1344-08-7	93	1.96755	point_esitmate	NA	2	3
1892	1344-08-7	86	1.93349	point_esitmate	NA	2	3
1893	1344-08-7	82	1.91645	point_esitmate	NA	2	3
1894	1344-09-8	5150	3.71181	point_esitmate	NA	4	5
1895	1344-09-8	3400	3.53148	point_esitmate	NA	3	5
1896	13446-49-6	4461	3.64943	point_esitmate	NA	3	5
1897	13446-49-6	4233	3.62665	point_esitmate	NA	3	5
1898	13446-49-6	4040	3.60638	point_esitmate	NA	3	5
1899	13446-49-6	3884	3.58928	point_esitmate	NA	3	5
1900	13446-49-6	3883	3.58917	point_esitmate	NA	3	5
1901	13454-96-1	276	2.44091	point_esitmate	NA	2	3
1902	13454-96-1	240	2.38021	point_esitmate	NA	2	3
1903	13457-18-6	218	2.33846	point_esitmate	NA	2	3
1904	13457-18-6	151	2.17898	point_esitmate	NA	2	3
1905	13463-41-7	774	2.88874	point_esitmate	NA	3	4
1906	13463-41-7	630	2.79934	point_esitmate	NA	3	4
1907	13463-41-7	460	2.66276	point_esitmate	NA	2	4
1908	13463-41-7	302	2.48001	point_esitmate	NA	2	4
1909	13463-41-7	269	2.42975	point_esitmate	NA	2	3
1910	13463-41-7	221	2.34439	point_esitmate	NA	2	3
1911	13463-41-7	207	2.31597	point_esitmate	NA	2	3
1912	13463-41-7	177	2.24797	point_esitmate	NA	2	3
1913	13472-08-7	982	2.99211	point_esitmate	NA	3	4
1914	13472-08-7	337	2.52763	point_esitmate	NA	2	4
1915	13472-08-7	334	2.52375	point_esitmate	NA	2	4
1916	13472-08-7	333	2.52244	point_esitmate	NA	2	4
1917	13472-45-2	1539	3.18724	point_esitmate	NA	3	4
1918	13472-45-2	1453	3.16227	point_esitmate	NA	3	4
1919	13472-45-2	1373	3.13767	point_esitmate	NA	3	4
1920	13473-90-0	3263	3.51362	point_esitmate	NA	3	5
1921	13473-90-0	2063	3.3145	point_esitmate	NA	3	5
1922	13473-90-0	261	2.41664	point_esitmate	NA	2	3
1923	13474-25-4	4780	3.67943	point_esitmate	NA	3	5
1924	13474-25-4	4660	3.66839	point_esitmate	NA	3	5
1925	13497-18-2	6106	3.78576	point_esitmate	NA	4	5
1926	13497-18-2	4580	3.66087	point_esitmate	NA	3	5
1927	13497-18-2	3657	3.56312	point_esitmate	NA	3	5
1928	135-19-3	1340	3.1271	point_esitmate	NA	3	4
1929	135-19-3	1320	3.12057	point_esitmate	NA	3	4
1930	135-19-3	1300	3.11394	point_esitmate	NA	3	4
1931	135-37-5	1600	3.20412	point_esitmate	NA	3	4
1932	135-37-5	1300	3.11394	point_esitmate	NA	3	4
1933	135158-54-2	2000		limittest_or_acutetoxicclass	>LD50 (greater than)	3	4
1934	135158-54-2	5000		limittest_or_acutetoxicclass	>LD50 (greater than)	3	5
1935	13530-56-8	3470	3.54033	point_esitmate	NA	3	5
1936	13530-56-8	3450	3.53782	point_esitmate	NA	3	5
1937	13530-56-8	694	2.84136	point_esitmate	NA	3	4
1938	13530-56-8	690	2.83885	point_esitmate	NA	3	4
1939	13530-56-8	423	2.6268	point_esitmate	NA	2	4
1940	13530-56-8	399	2.60048	point_esitmate	NA	2	4
1941	13530-56-8	383	2.58326	point_esitmate	NA	2	4
1942	13530-56-8	323	2.50892	point_esitmate	NA	2	4
1943	13530-56-8	318	2.50235	point_esitmate	NA	2	4
1944	13530-56-8	314	2.49671	point_esitmate	NA	2	4
1945	13532-94-0	5697	3.75565	point_esitmate	NA	4	5
1946	13532-94-0	2996	3.47654	point_esitmate	NA	3	5
1947	13532-94-0	1505	3.17754	point_esitmate	NA	3	4
1948	135410-20-7	217	2.33646	point_esitmate	NA	2	3
1949	135410-20-7	146	2.16435	point_esitmate	NA	2	3
1950	13548-38-4	3250	3.51188	point_esitmate	NA	3	5
1951	13548-38-4	1540	3.18752	point_esitmate	NA	3	4
1952	13548-38-4	1410	3.14922	point_esitmate	NA	3	4
1953	13573-13-2	716	2.85473	point_esitmate	NA	3	4
1954	13573-13-2	658	2.81849	point_esitmate	NA	3	4
1955	13573-13-2	474	2.67596	point_esitmate	NA	2	4
1956	13573-13-2	467	2.66925	point_esitmate	NA	2	4
1957	13573-13-2	314	2.49665	point_esitmate	NA	2	4
1958	13573-13-2	221	2.34459	point_esitmate	NA	2	3
1959	13595-25-0	7443	3.87175	point_esitmate	NA	4	5
1960	13595-25-0	6095	3.78497	point_esitmate	NA	4	5
1961	13595-25-0	5465	3.73759	point_esitmate	NA	4	5
1962	13597-19-8	8713	3.94017	point_esitmate	NA	4	5
1963	13597-19-8	5639	3.7512	point_esitmate	NA	4	5
1964	13598-36-2	1895	3.27761	point_esitmate	NA	3	4
1965	13598-36-2	1580	3.19866	point_esitmate	NA	3	4
1966	13598-36-2	1560	3.19312	point_esitmate	NA	3	4
1967	136-30-1	1430	3.15534	point_esitmate	NA	3	4
1968	136-30-1	1330	3.12385	point_esitmate	NA	3	4
1969	136-52-7	418	2.62118	point_esitmate	NA	2	4
1970	136-52-7	190	2.27875	point_esitmate	NA	2	3
1971	136-60-7	5140	3.71096	point_esitmate	NA	4	5
1972	136-60-7	735	2.86629	point_esitmate	NA	3	4
1973	136-78-7	1500	3.17609	point_esitmate	NA	3	4
1974	136-78-7	480	2.68124	point_esitmate	NA	2	4
1975	13641-96-8	200		limittest_or_acutetoxicclass	>LD50 (greater than)	2	3
1976	13641-96-8	300		limittest_or_acutetoxicclass	<LD50 (less than)	2	3
1977	13674-84-5	4200	3.62325	point_esitmate	NA	3	5
1978	13674-84-5	2800	3.44716	point_esitmate	NA	3	5
1979	13674-84-5	2710	3.43297	point_esitmate	NA	3	5
1980	13674-84-5	1824	3.26102	point_esitmate	NA	3	4
1981	13674-84-5	1750	3.24304	point_esitmate	NA	3	4
1982	13674-84-5	1548	3.18977	point_esitmate	NA	3	4
1983	13674-84-5	1546	3.18921	point_esitmate	NA	3	4
1984	13674-84-5	1500	3.17609	point_esitmate	NA	3	4
1985	13674-84-5	1419	3.15198	point_esitmate	NA	3	4
1986	13674-84-5	1310	3.11727	point_esitmate	NA	3	4
1987	13674-84-5	1260	3.10037	point_esitmate	NA	3	4
1988	13674-84-5	1150	3.0607	point_esitmate	NA	3	4
1989	13674-84-5	1101	3.04179	point_esitmate	NA	3	4
1990	13674-84-5	1017	3.00732	point_esitmate	NA	3	4
1991	13674-84-5	1011	3.00475	point_esitmate	NA	3	4
1992	13674-84-5	980	2.99123	point_esitmate	NA	3	4
1993	13674-84-5	931	2.96895	point_esitmate	NA	3	4
1994	13674-84-5	707	2.84942	point_esitmate	NA	3	4
1995	13674-87-8	2359	3.37273	point_esitmate	NA	3	5
1996	13674-87-8	1850	3.26717	point_esitmate	NA	3	4
1997	13674-87-8	2000		limittest_or_acutetoxicclass	>LD50 (greater than)	3	4
1998	13674-87-8	1898		limittest_or_acutetoxicclass	<LD50 (less than)	3	4
1999	13676-54-5	2000		limittest_or_acutetoxicclass	>LD50 (greater than)	3	4
[truncated: 5,575 more rows]
