# Supplementary material for: Evaluation of Variability Across Rat Acute Oral Systemic Toxicity Studies
Source: Toxicol Sci. 2022 Apr 15;188(1):34–47. doi: 10.1093/toxsci/kfac042 (PMC9237992; doi:10.1093/toxsci/kfac042)
Supplement: kfac042_Supplementary_Data [file kfac042_supplementary_data.zip › kfac042-suppl_data/toxsci-21-0357-File011.csv]

LD50_mgkg	count	casrn	dsstox_substance_id	chemical_name	original_smiles	QSAR-ready_smiles
5390.0, 6620.0	51	101316-76-1, 101795-01-1, 64741-41-9, 64741-42-0, 64741-46-4, 64741-54-4, 64741-55-5, 64741-63-5, 64741-64-6, 64741-66-8, 64741-68-0, 64741-69-1, 64741-74-8, 64741-78-2, 64741-83-9, 64741-84-0, 64741-87-3, 64742-48-9, 64742-66-1, 64742-73-0, 64742-89-8, 68410-05-9, 68410-71-9, 68475-79-6, 68476-46-0, 68476-50-6, 68513-02-0, 68514-79-4, 68527-27-5, 68603-08-7, 68783-12-0, 68783-66-4, 68919-37-9, 8…	?, DTXSID4028127, DTXSID9028128, DTXSID3028132, DTXSID7028140, DTXSID2028141, DTXSID2028149, DTXSID1028150, DTXSID1028152, DTXSID1028154, DTXSID6028155, DTXSID1028158, DTXSID5028162, DTXSID0028167, DTXSID5028168, DTXSID4028171, DTXSID3028213, DTXSID101020321, DTXSID1028235, DTXSID0028246, DTXSID4028466, DTXSID8028470, DTXSID7028518, DTXSID5028536, DTXSID0028539, DTXSID9028625, DTXSID6028656, DTXS…	?, Naphtha, petroleum, heavy straight-run, Naphtha, petroleum, full-range straight-run, Naphtha, petroleum, light straight-run, Heavy catalytically cracked naphtha, Light catalytic cracked naphtha, Naphtha, petroleum, light catalytic reformed, Naphtha, petroleum, full-range alkylate, Naphtha, petroleum, light alkylate, Naphtha, petroleum, heavy catalytic reformed, Naphtha, petroleum, light hydroc…	?	?
4820.0, 5390.0, 5800.0, 6620.0	17	101316-67-0, 64741-47-5, 64741-48-6, 64741-70-4, 64741-72-6, 64742-82-1, 68410-97-9, 68476-55-1, 68513-03-1, 68606-11-1, 68783-11-9, 68921-08-4, 8032-32-4, 85116-58-1, 86290-81-5, 91995-18-5, 92045-63-1	?, DTXSID8028133, DTXSID3028134, DTXSID1028156, DTXSID0029769, DTXSID0028240, DTXSID8028472, DTXSID9028542, DTXSID4028626, DTXSID0028749, DTXSID2029799, DTXSID0028874, DTXSID5027699, DTXSID50105296	?, Natural gas condensates, petroleum, Natural gas, petroleum, raw liq. mix, Naphtha, petroleum, isomerization, Naphtha, petroleum, polymn., Naphtha, petroleum, hydrodesulfurized heavy, Distillates, petroleum, light distillate hydrotreating process, low-boiling, Hydrocarbons, C5-rich, Naphtha, petroleum, light catalytic reformed, arom.-free, Gasoline, straight-run, topping-plant, Naphtha, petrole…	?	?
2689.0, 3830.0, 3883.0, 3884.0, 4040.0, 4233.0, 4461.0	11	12411-64-2, 12612-50-9, 1313-27-5, 1317-33-5, 13769-81-8, 18868-43-4, 27546-07-2, 7439-98-7, 7789-82-4, 84144-95-6, 86089-09-0	DTXSID40872768, ?, DTXSID7020899, DTXSID5042162, DTXSID90893968, DTXSID10879986, DTXSID7094399, DTXSID1024207, DTXSID001014486, DTXSID101018667	Tetraammonium octamolybdate, ?, Molybdenum trioxide, Molybdenum disulfide, Iron molybdate(VI) (Fe2(MoO4)3), Molybdenum dioxide, Ammonium molybdenum oxide ((NH4)2Mo2O7), Molybdenum, Calcium molybdate(VI), Slags, ferromolybdenum-manufg., silicothermic	?	?
3543.0, 4936.0	6	10326-41-7, 13076-17-0, 72-17-3, 79-33-4, 814-80-2, 95-96-5	DTXSID0047030, DTXSID10873989, DTXSID6052829, DTXSID6034689, DTXSID0020236, DTXSID7041253	D-Lactic acid, D,D-Dilactide, Sodium DL-lactate, (S)-2-Hydroxypropionic acid, Calcium lactate, 3,6-Dimethyl-2,5-dioxo-1,4-dioxane	C[C@@H](O)C(O)=O, C[C@H]1OC(=O)[C@@H](C)OC1=O, [Na+].CC(O)C([O-])=O, C[C@H](O)C(O)=O, [Ca+2].CC(O)C([O-])=O.CC(O)C([O-])=O, CC1OC(=O)C(C)OC1=O	CC(O)C(O)=O, CC1OC(=O)C(C)OC1=O
29.0, 67.0, 104.0, 107.0, 129.0, 147.0, 225.0, 327.0	5	69011-69-4, 69012-21-1, 69012-24-4, 69012-72-2, 91053-44-0	DTXSID70102808, DTXSID40102850, DTXSID20102853, DTXSID20102898, ?	Cadmium, dross, Wastewater, cadmium sulfate electrolytic, acid, Wastewater, zinc sulfate electrolytic, acid, Leach residues, zinc ore-calcine, zinc cobalt, ?	?	?
3702.0, 3804.0, 3970.0	5	10294-26-5, 7440-22-4, 7783-90-6, 7783-96-2, 7785-23-1	DTXSID70172884, DTXSID4024305, DTXSID4035251, DTXSID0064836, DTXSID4064844	Silver sulfate, Silver, Silver chloride, Silver iodide (AgI), Silver bromide (AgBr)	?	?
2660.0, 3160.0, 3450.0, 4080.0	4	10043-35-3, 12040-58-3, 1303-86-2, 20786-60-1	DTXSID1020194, DTXSID1091555, DTXSID7034387, DTXSID4050481	Boric acid (H3BO3), Calcium borate, Boric oxide, Boric acid (H3BO3), potassium salt (1:?)	?	?
4320.0, 5230.0, 5270.0, 5820.0	4	64741-75-9, 64742-59-2, 68478-17-1, 92045-14-2	DTXSID6028159, DTXSID2028224, DTXSID1028603, ?	Residues, petroleum, hydrocracked, Gas oils, petroleum, hydrotreated vacuum, Residues, petroleum, heavy coker gas oil and vacuum gas oil, ?	?	?
1740.0, 2570.0	3	1147459-12-8, 146987-98-6, 66654-01-1	DTXSID201019763, DTXSID70894332, DTXSID40726858	Amides, C12-18(even numbered), N-[3-(dimethylamino)propyl], Amides, C8-18 and C18-unsatd., N-[3-(dimethylamino)propyl], N-[3-(Dimethylamino)propyl]undec-10-enamide	?, CN(C)CCCNC(=O)CCCCCCCCC=C	?, CN(C)CCCNC(=O)CCCCCCCCC=C
1897.0, 2295.0, 2413.0, 2574.0	3	171869-89-9, 1760-24-3, 35141-30-1	DTXSID60894361, DTXSID5027433, DTXSID2044422	1,2-Ethanediamine, N1-[3-(trimethoxysilyl)propyl]-, N-[(ethenylphenyl)methyl] derivs., hydrochlorides, N-[3-(Trimethoxysilyl)propyl]ethane-1,2-diamine, N-(2-Aminoethyl)-N'-[3-(trimethoxysilyl)propyl]ethane-1,2-diamine	?, CO[Si](CCCNCCN)(OC)OC, CO[Si](CCCNCCNCCN)(OC)OC	?, CO[Si](CCCNCCN)(OC)OC, CO[Si](CCCNCCNCCN)(OC)OC
2870.0, 4100.0	3	157627-92-4, 157627-94-6, 68891-38-3	?, DTXSID9028831	?, Poly(oxy-1,2-ethanediyl),alpha-sulfo-omega-hydroxy-, C12-14-alkyl ethers, sodium salts	?	?
3225.0, 3305.0, 3401.0, 5560.0	3	11128-29-3, 12008-39-8, 1332-77-0	DTXSID9050149, ?, DTXSID2052782	Boron potassium oxide (B5KO8), ?, Boron potassium oxide (B4K2O7)	?	?
3687.62, 4299.55	3	464-49-3, 507-70-0, 76-22-2	DTXSID4024721, DTXSID3052143, DTXSID5030955	D-Camphor, dl-Borneol, Camphor	CC1(C)[C@H]2CC(=O)[C@]1(C)CC2, CC1(C)[C@H]2C[C@@H](O)[C@@]1(C)CC2, CC1(C)C2CC(=O)C1(C)CC2	CC1(C)C2CC(=O)C1(C)CC2, CC1(C)C2CC(O)C1(C)CC2
375.0, 475.0	3	1113-38-8, 30737-19-0, 583-52-8	DTXSID50889443, DTXSID30952962, DTXSID6060393	Ammonium oxalate, Chromium(3+) ethanedioate (2/3), Ethanedioic acid, potassium salt (1:2)	[NH4+].[NH4+].[O-]C(=O)C([O-])=O, [Cr+3].[Cr+3].[O-]C(=O)C([O-])=O.[O-]C(=O)C([O-])=O.[O-]C(=O)C([O-])=O, [K+].[K+].[O-]C(=O)C([O-])=O	OC(=O)C(O)=O
4260.0, 4750.0, 5700.0, 8100.0	3	7558-79-4, 7601-54-9, 7778-77-0	DTXSID1026039, DTXSID2035223, DTXSID0035667	Dibasic sodium phosphate, Trisodium phosphate, Monobasic potassium phosphate	?	?
67.0, 86.5, 90.5, 123.5, 129.5, 168.0	3	10294-40-3, 10588-01-9, 7778-50-9	DTXSID1051517, DTXSID8021274, DTXSID5025948	Barium chromate, Sodium dichromate, Potassium dichromate	?	?
890.0, 1275.0	3	3717-40-6, 665-66-7, 768-94-5	DTXSID00893535, DTXSID50874031, DTXSID8022117	N,N-Dimethyl-1-adamantanamine, 1-Adamantanamine, hydrochloride, Amantadine	CN(C)C12CC3CC(C1)CC(C2)C3, Cl.NC12CC3CC(C1)CC(C2)C3, NC12CC3CC(C1)CC(C2)C3	CN(C)C12CC3CC(C1)CC(C2)C3, NC12CC3CC(C1)CC(C2)C3
0.8, 1.8	2	19408-74-3, 57653-85-7	DTXSID6023781, DTXSID0023824	1,2,3,7,8,9-Hexachlorodibenzo-p-dioxin, 1,2,3,6,7,8-Hexachlorodibenzo-p-dioxin	Clc1cc2Oc3cc(Cl)c(Cl)c(Cl)c3Oc2c(Cl)c1Cl, Clc1cc2Oc3c(cc(Cl)c(Cl)c3Cl)Oc2c(Cl)c1Cl	ClC1=CC2OC3C=C(Cl)C(Cl)=C(Cl)C=3OC=2C(Cl)=C1Cl, ClC1C=C2OC3=C(C=C(Cl)C(Cl)=C3Cl)OC2=C(Cl)C=1Cl
1029.9999999999995, 2370.0000000000005	2	121-20-0, 25402-06-6	DTXSID9041788, DTXSID4041787	Cinerin II, Cinerin I	COC(=O)/C(/C)=C/[C@@H]1[C@@H](C(=O)O[C@H]2CC(=O)C(C/C=C\C)=C2C)C1(C)C, CC(C)=C[C@@H]1[C@@H](C(=O)O[C@H]2CC(=O)C(C/C=C\C)=C2C)C1(C)C	COC(=O)C(C)=CC1C(C(=O)OC2CC(=O)C(CC=CC)=C2C)C1(C)C, CC(C)=CC1C(C(=O)OC2CC(=O)C(CC=CC)=C2C)C1(C)C
1064.0, 3800.0	2	1643-20-5, 2605-79-0	DTXSID1020514, DTXSID7042190	N,N-Dimethyldodecylamine-N-oxide, N,N-Dimethyldecylamine oxide	CCCCCCCCCCCC[N+](C)(C)[O-], CCCCCCCCCC[N+](C)(C)[O-]	CCCCCCCCCCCC[N+](C)(C)[O-], CCCCCCCCCC[N+](C)(C)[O-]
1150.0, 1710.0	2	51287-84-4, 57583-35-4	DTXSID3052149, DTXSID9028043	Bis(dodecylthio)dimethylstannane, Methyltin mercaptide	?	?
130.0, 171.6, 217.0, 286.0	2	113534-44-4, 73570-52-2	DTXSID0074893, DTXSID1072767	Phenoxazin-5-ium, 3,7-bis(diethylamino)-, formate, 3,7-Bis(diethylamino)phenoxazin-5-ium nitrate	CCN(CC)c1cc2OC3=CC(C=CC3=Nc2cc1)=[N+](CC)CC.[O-]C=O, CCN(CC)c1cc2[o+]c3cc(ccc3[n]c2cc1)N(CC)CC.[O-][N+]([O-])=O	CCN(CC)C1=CC2OC3=CC(C=CC3=NC=2C=C1)=[N+](CC)CC, CCN(CC)c1cc2oc3cc(ccc3[n]c2cc1)N(CC)CC
1317.0, 1426.0, 1519.0	2	69111-37-1, 7790-69-4	DTXSID00745969, DTXSID90884437	(~6~Li)Lithium nitrate, Nitric acid, lithium salt (1:1)	?	?
1400.0, 1591.4, 1716.2, 1861.9	2	4067-16-7, 68131-73-7	DTXSID7025843, DTXSID7096913	Pentaethylenehexamine, Polyethylenepolyamine	NCCNCCNCCNCCNCCN, ?	NCCNCCNCCNCCNCCN, ?
160.0, 164.0, 190.0, 204.5, 273.0	2	3865-34-7, 68928-76-7	DTXSID60893536, DTXSID7044978	Dimethyl{bis[(9Z)-9-octadecenoyloxy]}stannane, Bis[(2-ethyl-2,5-dimethylhexanoyl)oxy](dimethyl)stannane	?	?
190.0, 418.0	2	136-52-7, 21679-46-9	DTXSID0027064, DTXSID30893462	Hexanoic acid, 2-ethyl-, cobalt(2+) salt, Cobalt(3+) acetylacetonate	[Co+2].CCCCC(CC)C([O-])=O.CCCCC(CC)C([O-])=O, ?	CCCCC(CC)C(O)=O, ?
215.0, 248.0	2	456-04-2, 51336-94-8	DTXSID70196560, DTXSID40343185	2-Chloro-4'-fluoroacetophenone, 2-Chloro-2',4'-difluoroacetophenone	O=C(CCl)c1ccc(F)cc1, O=C(CCl)c1ccc(F)cc1F	O=C(CCl)C1C=CC(F)=CC=1, O=C(CCl)C1C=CC(F)=CC=1F
2150.0, 2423.0, 2555.0, 2872.0	2	106-23-0, 2385-77-5	DTXSID3041790, DTXSID6044482	Citronellal, (3R)-3,7-Dimethyloct-6-enal	CC(CCC=C(C)C)CC=O, C[C@H](CCC=C(C)C)CC=O	CC(CCC=C(C)C)CC=O
221.1, 313.8, 466.93, 474.2, 658.4, 715.7	2	13573-13-2, 14100-64-2	DTXSID90893943, DTXSID60893970	Magnesium vanadate(V) (MgV2O6), Calcium vanadate(V) (Ca(VO3)2)	?	?
2255.0000000000014, 4000.000000000001	2	25013-15-4, 622-97-9	DTXSID6026292, DTXSID3020889	Vinyltoluene, 4-Methylstyrene	?, Cc1ccc(C=C)cc1	?, CC1=CC=C(C=C1)C=C
2271.0, 2600.0, 3455.1, 4290.0, 4300.0	2	557-28-8, 79-09-4	DTXSID10890510, DTXSID8025961	Propanoic acid, zinc salt (2:1), Propionic acid	[Zn+2].CCC([O-])=O.CCC([O-])=O, CCC(O)=O	CCC(O)=O
2360.0, 2565.0, 2742.0	2	533-00-6, 553-72-0	DTXSID60890500, DTXSID00890504	Benzoic acid, barium salt (2:1), Benzoic acid, zinc salt (2:1)	[Ba+2].[O-]C(=O)c1ccccc1.[O-]C(=O)c1ccccc1, [Zn+2].[O-]C(=O)c1ccccc1.[O-]C(=O)c1ccccc1	OC(=O)C1C=CC=CC=1
2453.0, 2463.0, 2500.0	2	22984-54-9, 34206-40-1	DTXSID3027823, DTXSID2067822	Methyltri(2-butanoneoximyl)silane, 2-Butanone, O,O',O'',O'''-silanetetrayltetraoxime	C[Si](ON=C(C)CC)(ON=C(C)CC)ON=C(C)CC, CC(CC)=NO[Si](ON=C(C)CC)(ON=C(C)CC)ON=C(C)CC	C[Si](ON=C(C)CC)(ON=C(C)CC)ON=C(C)CC, CC(CC)=NO[Si](ON=C(C)CC)(ON=C(C)CC)ON=C(C)CC
2660.0, 3160.0, 3225.0, 3305.0, 3401.0, 3450.0, 4080.0, 5560.0	2	12007-92-0, 12008-41-2	DTXSID50894254, DTXSID6034390	Boron sodium oxide (B5NaO8), Disodium octaborate	?	?
272.0, 289.0	2	85099-25-8, 98-94-2	DTXSID20234209, DTXSID9026633	Cyclohexyldimethylammonium dihydrogen phosphate, N,N-Dimethylcyclohexylamine	C[NH+](C)C1CCCCC1.[O-]P(O)(O)=O, CN(C)C1CCCCC1	CN(C)C1CCCCC1
2900.0, 3399.999999999998	2	26566-95-0, 68784-31-6	DTXSID3027906, DTXSID1028813	Zinc, bis[O-(2-ethylhexyl) O-(2-methylpropyl) phosphorodithioato-.kappa.S,.kappa.S']-, (T-4)-, Phosphorodithioic acid, mixed O,O-bis(sec-Bu and 1,3-dimethylbutyl) esters, zinc salts	[Zn+2].CC(C)COP([S-])(=S)OCC(CCCC)CC.CC(C)COP([S-])(=S)OCC(CCCC)CC, [Zn+2].CC(C)CC(C)OP([S-])(=S)OC(C)CC.CC(C)CC(C)OP([S-])(=S)OC(C)CC	CC(C)COP(S)(=S)OCC(CCCC)CC, CC(C)CC(C)OP(S)(=S)OC(C)CC
3000.000000000001, 3700.0	2	1982-47-4, 29091-05-2	DTXSID7040287, DTXSID9040265	Chloroxuron, Dinitramine	CN(C)C(=O)Nc1ccc(cc1)Oc1ccc(Cl)cc1, CCN(CC)c1c(cc(c(N)c1[N+]([O-])=O)C(F)(F)F)[N+]([O-])=O	CN(C)C(=O)NC1C=CC(=CC=1)OC1C=CC(Cl)=CC=1, CCN(CC)C1=C(C=C(C(N)=C1[N+]([O-])=O)C(F)(F)F)[N+]([O-])=O
303.0, 334.0	2	123-81-9, 7659-86-1	DTXSID0044527, DTXSID4027656	Ethane-1,2-diyl bis(sulfanylacetate), 2-Ethylhexyl thioglycolate	O=C(CS)OCCOC(=O)CS, CCCCC(COC(=O)CS)CC	O=C(CS)OCCOC(=O)CS, CCCCC(COC(=O)CS)CC
309.99999999999994, 389.9999999999999	2	13360-63-9, 617-79-8	DTXSID6025276, DTXSID00210703	N-Ethyl-N-butylamine, 2-Ethyl butylamine	CCCCNCC, CCC(CN)CC	CCCCNCC, CCC(CN)CC
3100.0, 3200.0, 3760.0	2	25103-54-2, 28629-66-5	DTXSID6027842, DTXSID9027946	Zinc, bis(O,O-diisodecyl phosphorodithioato-.kappa.S,.kappa.S')-, Bis(O,O-diisooctyl phosphorodithioato-κS,κS')zinc	[Zn+2].CC(C)CCCCCCCOP([S-])(=S)OCCCCCCCC(C)C.CC(C)CCCCCCCOP([S-])(=S)OCCCCCCCC(C)C, ?	CC(C)CCCCCCCOP(S)(=S)OCCCCCCCC(C)C, ?
3523.0, 4300.0, 6631.0	2	106-42-3, 108-38-3	DTXSID2021868, DTXSID6026298	p-Xylene, m-Xylene	Cc1ccc(C)cc1, Cc1cc(C)ccc1	CC1C=CC(C)=CC=1, CC1=CC(C)=CC=C1
4130.0, 4320.0	2	24157-81-1, 38640-62-9	DTXSID7035272, DTXSID9041869	2,6-Diisopropylnaphthalene, Diisopropylnaphthalene	CC(C)c1cc2ccc(cc2cc1)C(C)C, ?	CC(C)C1=CC2C=CC(=CC=2C=C1)C(C)C, ?
4665.000000000001, 5610.000000000003	2	301-04-2, 51404-69-4	DTXSID6020773, DTXSID2094922	Lead(II) acetate, Acetic acid, lead salt, basic	[Pb+2].CC([O-])=O.CC([O-])=O, ?	CC(O)=O, ?
4895.0, 6800.0	2	106-26-3, 141-27-5	DTXSID60881216, DTXSID20881217	(2Z)-3,7-dimethylocta-2,6-dienal, (2E)-3,7-dimethylocta-2,6-dienal	CC(C)=CCC/C(/C)=C\C=O, CC(C)=CCC/C(/C)=C/C=O	CC(C)=CCCC(C)=CC=O
5050.0, 5560.0	2	124-04-9, 7486-38-6	DTXSID7021605, DTXSID1044726	Hexanedioic acid, Disodium hexanedioate	OC(=O)CCCCC(O)=O, [Na+].[Na+].[O-]C(=O)CCCCC([O-])=O	OC(=O)CCCCC(O)=O
5639.0, 8713.1	2	1314-34-7, 13597-19-8	DTXSID90892259, DTXSID70893941	Vanadium trioxide, Cerium vanadate(V) (CeVO4)	?	?
675.0, 690.0, 715.0	2	865-47-4, 865-48-5	DTXSID2061220, DTXSID7073935	2-Methyl-2-propanol, potassium salt, 2-Propanol, 2-methyl-, sodium salt	[K+].CC(C)(C)[O-], [Na+].CC(C)(C)[O-]	CC(C)(C)O
