# Supplementary material for: Evaluation of Variability Across Rat Acute Oral Systemic Toxicity Studies
Source: Toxicol Sci. 2022 Apr 15;188(1):34–47. doi: 10.1093/toxsci/kfac042 (PMC9237992; doi:10.1093/toxsci/kfac042)
Supplement: kfac042_Supplementary_Data [file kfac042_supplementary_data.zip › kfac042-suppl_data/toxsci-21-0357-File012.xlsx]

## Sheet: default
RowIDs	casrn	dsstox_substance_id	chemical_name	LD50_mgkg	LD50_count	casrn (Unique concatenate)	Canonical_QSARr	Canonical_QSARr rendered with Marvin	Tanimoto	Analog	Extended fingerprints for Canonical_QSARr (Bin)
Row26_0	13071-79-9	DTXSID2022254	Terbufos	2	6	13071-79-9, 298-02-2, 54593-83-8, 56-38-2, 56073-07-5, 63333-35-7	CC(C)(C)SCSP(=S)(OCC)OCC		0.903846	Row26_1	000000000000000000000000001110000010000010000000000000000001000000000111001000001000000000000000001000000000000000000100010000000000010000100000000001000010011000000000000000000100000000000000000100010000010000001011000000000000000000000000000000000000000000010000000000000000000001000100000000000010000000000000000001000000000010000000000100000000000000000000000000000000000000001001000000000100010…
Row26_1	298-02-2	DTXSID4032459	Phorate	2	6	13071-79-9, 298-02-2, 54593-83-8, 56-38-2, 56073-07-5, 63333-35-7	CCSCSP(=S)(OCC)OCC		0.903846	Row26_0	000000000000000000000000001110000010000010000001000000000001000000000111001000001000000000001000001000000000000000000100010000000000010000100000000001000010011000000000000000000100001000000000000100010000010000001011001000000000000000000000000000000000000000010000000000000000000001000100000000000010000000000000000001010000000010000000000100000000000000000000000000000000000000001001000000000100010…
Row115_0	141-66-2	DTXSID9023914	Dicrotophos	21	5	141-66-2, 23422-53-9, 504-24-5, 6923-22-4, 78-97-7	CC(=CC(=O)N(C)C)OP(=O)(OC)OC		0.886957	Row115_3	000000000000000000000000001010000010001000001000000000000000100100011101001001000000110000000000001000000000000000000100000000000000000000100000100000000110000000000000000000010100010000010000000000010100000010000001000000100000100000000000000000000000000000010000000000000000010000000000000000000000100000000001000001100000010000000000000000010000001100000000000000000000000000101000000000000010010…
Row115_3	6923-22-4	DTXSID9034816	Monocrotophos	21	5	141-66-2, 23422-53-9, 504-24-5, 6923-22-4, 78-97-7	CC(=CC(=O)NC)OP(=O)(OC)OC		0.886957	Row115_0	000000000000000000000000001010000010001000001000000000000000100100011101001001100000110000000000001000000000000000001100000000000000000000100000100000000110000000000000010000010100010000010000000000010100000010000111000000100000100000100000000000000000000000010000000000000000010000000000000000000000100000000001000001100000010000000000000000010000001100000000000000000000000100101000000000000010010…
Row131_2	301-12-2	DTXSID8025541	Oxydemeton-methyl	30	5	1095-90-5, 16752-77-5, 301-12-2, 56-38-2, 919-86-8	CCS(=O)CCSP(=O)(OC)OC		0.887755	Row131_4	000000000000000000000000000010011010000110000000000000000000000000000001001000001000000000001000000000000000000000000100010100000001100000000011000000000010010000000010000000000101000000000000000000000000010100000001010000010000000000000000000000000000000000000000000100000000100101000100000000000000000000000000000000100000000010000100000000000000000000000000000000000000000000001010000000000001010…
Row131_4	919-86-8	DTXSID5037521	Demeton-S-methyl	30	5	1095-90-5, 16752-77-5, 301-12-2, 56-38-2, 919-86-8	CCSCCSP(=O)(OC)OC		0.887755	Row131_2	000000000000000000000000000010011010000010000000000000000000000000000001001000001000000000001000000000000000000000000100010100000001100000000011000000000010010000000000000000000101000000000000000000000000010000000001010000000000000000000000000000000000000000000000000100000000100001000100000000000000000000000000000000100000000010000100000000000000000000000000000000000000000000001010000000000001010…
Row387_2	456-04-2	DTXSID70196560	2-Chloro-4'-fluoroacetophenone	215	5	2636-26-2, 2759-71-9, 456-04-2, 51336-94-8, 75535-16-9	O=C(CCl)C1C=CC(F)=CC=1		0.891089	Row387_3	000000000010001000000000000010000010000000000001000000000000000000000000001000000000001000010000110000001100000001000100000000010000000000000000100000010000100000000000000000000100000100000000000000000000000000001001000000000000000000000000000000000000000000000000000010010010001000100000000000010000000000000001000000000100000000000000000000000000000000010000000000000001000000001000010000100000000…
Row387_3	51336-94-8	DTXSID40343185	2-Chloro-2',4'-difluoroacetophenone	215	5	2636-26-2, 2759-71-9, 456-04-2, 51336-94-8, 75535-16-9	O=C(CCl)C1C=CC(F)=CC=1F		0.891089	Row387_2	000000000010001000000000000010001010000000000001010000000000000000000000001000000000001000010000110000001100000001000100000000010000000000000000100000010000100000000000000000000100000100000000000000000000000000001001000000000000000000000000000000000010000000000000000011010010001000100000000000010000000000000001000000000100000000000000000000000010000000010000000000000001000000001000010000100000000…
Row574_0	104-78-9	DTXSID7059303	1,3-Propanediamine, N,N-diethyl-	410	6	104-78-9, 109-55-7, 138261-41-3, 1836-75-5, 3068-39-1, 63157-72-2	CCN(CCCN)CC		0.78	Row574_1	000000000000000000000000000010000010000000000000000010000000000000001000001000000000000000000000000000000000000000001100000000000000000000000000000000000000010000100000000000000100000000000000000000000100000000000001000000000000000000100000000100000000000000000000000000000000000000000000000000000000000000000001000000000000001000000000000000000000000000000000000000000000000100001010000000000000000…
Row574_1	109-55-7	DTXSID5025102	3-(Dimethylamino)propylamine	410	6	104-78-9, 109-55-7, 138261-41-3, 1836-75-5, 3068-39-1, 63157-72-2	CN(C)CCCN		0.78	Row574_0	000000000000000000000000000010000000000000000000000000000000000000001000001000000000000000000000000000000000000000001100000000000000000000000000000000000000010000100000000000000100000000000000000000000100000000000001000000000000000000100000000100000000000000000000000000000000000000000000000000000000000000000001000000000000001000000000000000000000000000000000000000000000000100001010000000000000000…
Row580_0	100-00-5	DTXSID5020281	1-Chloro-4-nitrobenzene	420	7	100-00-5, 102-82-9, 106-93-4, 108-18-9, 121-73-3, 371-40-4, 556-52-5	[O-][N+](=O)C1C=CC(Cl)=CC=1		0.831169	Row580_4	000000000010001000000000000000000000001001000000000001000000000000000000001000000000000000010000011000000100000000000100000100000000000000000000000000001000000000000010000000000100100000000000000000000000001000010000000000000000000000000000000000000000000010000010000000000000000000000010000000010000000000100001000000010100000001000000000000000000000110000000000000100000000000000000110000000000000…
Row580_4	121-73-3	DTXSID4021971	1-Chloro-3-nitrobenzene	420	7	100-00-5, 102-82-9, 106-93-4, 108-18-9, 121-73-3, 371-40-4, 556-52-5	[O-][N+](=O)C1C=C(Cl)C=CC=1		0.831169	Row580_0	000000000010001000000000000000000000001000000000000001000000000000000000001000000000000000010000011000000100000000000100000100000000000000000000000000001000000000000010000000000100100000000000000000010000001000010000000000000000010000000000000000000000000011000010000000001000000000000010000000010000000000100001000000010100010001000000000000000000000110000000000000100000000000000000110000000000000…
Row767_0	106-48-9	DTXSID1021871	4-Chlorophenol	670	6	106-48-9, 111-26-2, 2634-33-5, 30674-80-7, 56-18-8, 95-57-8	OC1=CC=C(Cl)C=C1		0.854839	Row767_5	000000000010001000000000000000000000000000000000000000000000000100000010001000000000000000010000010000000100001100000100000000000010000000000000000000000000000000000000000000000100100000000000000000000000001000000100010000000000000000000000000000000000000010000000000000000000000000000000010000010000000000000001000000000110000001000000000000000000000100000000000000000000100000000000110000000000000…
Row767_5	95-57-8	DTXSID5021544	2-Chlorophenol	670	6	106-48-9, 111-26-2, 2634-33-5, 30674-80-7, 56-18-8, 95-57-8	OC1=CC=CC=C1Cl		0.854839	Row767_0	000000000010001000000000000000000000000000000000100000000000000100000000001000000000000000010000010000000101001100000100000000000010000000000000000000000000000000000000000000000100100000000000000000000000001000000100010000000000000000000000000000000000000010000000000000000000000000000000010000010000000000000001000000000110000001000000000000000000000100000000000000000000100000000000110000000000000…
Row870_5	88-06-2	DTXSID5021386	2,4,6-Trichlorophenol	820	7	111-30-8, 137-42-8, 5216-25-1, 61260-55-7, 75-31-0, 88-06-2, 95-95-4	OC1C(Cl)=CC(Cl)=CC=1Cl		0.746269	Row870_6	000000000010001000000000000000000000000000000000000000000000000000000010001000000000000000010000010000000100001100000100000000000010000000000000000000000000000000000000000000000100100000000000000000000000001000000100010000000000000000000000000000000000000010000000000000000000000000000000010000010000000000000001000000000110000001000000000000000000000100000000000000000000100000000000010000000000000…
Row870_6	95-95-4	DTXSID4024359	2,4,5-Trichlorophenol	820	7	111-30-8, 137-42-8, 5216-25-1, 61260-55-7, 75-31-0, 88-06-2, 95-95-4	OC1C=C(Cl)C(Cl)=CC=1Cl		0.746269	Row870_5	000000000010001000000000000000000000000000000000000000000000000100000010001000000000000000010000010000000100001100000100000000000010000000000000000000000000000000000000000000000100100000000000000000000000001000000100010000000000000000000000010000000000000010000000000000000000000000000000010010010000000000000001000000000110000001000000000000000000000100000000000000000000100000000000100000000000000…
Row906_0	108-42-9	DTXSID0024761	3-Chloroaniline	880	3	108-42-9, 111-76-2, 95-76-1	NC1=CC(Cl)=CC=C1		0.90625	Row906_2	000000000010001000000000000000000000000000000000000000001000000000000000001000000000000000010000011000010100000000000100000000000000000000000000000000000000000000001010000100000100100000000000000000010000001000010000000000000000000000100000000000000000000010000010000000000000000000000000000001010000000000100001000000010100001001000000000000000000000100000000000000100000000000000000110000000000000…
Row906_2	95-76-1	DTXSID7021815	3,4-Dichloroaniline	880	3	108-42-9, 111-76-2, 95-76-1	NC1=CC(Cl)=C(Cl)C=C1		0.90625	Row906_0	000000000010001000000000000000000000000001000000000000001000000000000000001000000000000000010000011000010100000000000100000000000000000000000000000000000000000000001010000100000100100000000000000000010000001000010000000000000000000000100000010000000000000010000010000000000000000000000000000001010000000000100001000000010100001001000000000000000000000100000000000000100000000000000000110000000000000…
Row986_18	541-73-1	DTXSID6022056	1,3-Dichlorobenzene	1000	29	100-42-5, 1025-15-6, 109-89-7, 1115-70-4, 121-75-5, 122-42-9, 123-54-6, 126-22-7, 2402-79-1, 2439-10-3, 3218-36-8, 3383-96-8, 36768-62-4, 4098-71-9, 4719-04-4, 49701-24-8, 520-45-6, 54-21-7, 541-73-1, 591-27-5, 611-07-4, 670-40-6, 68391-05-9, 823-40-5, 89-61-2, 90-43-7, 91-53-2, 95-38-5, 95-50-1	ClC1=CC(Cl)=CC=C1		0.888889	Row986_28	000000000010001000000000000000000000000000000000000000000000000000000000001000000000000000010000010000000100000000000100000000000000000000000000000000000000000000000000000000000100100000000000000000000000001000000000000000000000000000000000000000000000000010000000000000000000000000000000000000010000000000000000000000000100000001000000000000000000000100000000000000000000000000000000110000000000000…
Row986_28	95-50-1	DTXSID6020430	1,2-Dichlorobenzene	1000	29	100-42-5, 1025-15-6, 109-89-7, 1115-70-4, 121-75-5, 122-42-9, 123-54-6, 126-22-7, 2402-79-1, 2439-10-3, 3218-36-8, 3383-96-8, 36768-62-4, 4098-71-9, 4719-04-4, 49701-24-8, 520-45-6, 54-21-7, 541-73-1, 591-27-5, 611-07-4, 670-40-6, 68391-05-9, 823-40-5, 89-61-2, 90-43-7, 91-53-2, 95-38-5, 95-50-1	ClC1C=CC=CC=1Cl		0.888889	Row986_18	000000000010001000000000000000000000000000000000000000000000000000000000001000000000000000010000010000000100000000000100000000000000000000000000000000000000000000000000000000000100100000000000000000000000001000000000000000000000000000000000010000000000000010000000000000000000000000000000000000010000000000000000000000000100000001000000000000000000000100000000000000000000000000000000110000000000000…
Row1004_1	121-21-1	DTXSID4034499	Pyrethrin I	1030	5	108-31-6, 121-21-1, 121-29-9, 121-44-8, 88-27-7	CC(C)=CC1C(C(=O)OC2CC(=O)C(CC=CC=C)=C2C)C1(C)C		0.909747	Row1004_2	000000000010011000000000000110010001000000000000000001001100001010000101001101001011000100000001100000001000100000001100010001000000000101100011100000000010000100100000000100010100000000101000000000001000000100001001001010100000000000111000001000000011100100000110001000010000011000000100100100001010100000000100000001000010000000011000100001000100101010000110000000001000100000101100110100110000000…
Row1004_2	121-29-9	DTXSID2042353	Pyrethrin II	1030	5	108-31-6, 121-21-1, 121-29-9, 121-44-8, 88-27-7	COC(=O)C(C)=CC1C(C(=O)OC2CC(=O)C(CC=CC=C)=C2C)C1(C)C		0.909747	Row1004_1	000000000010011000000000000111010001000000000000100001001100001010000101001101001011000100000001100000101000100000001100010001000000000101100011100000000010000100100000000100010100001000101000000000001000001100001001001010100010000000111000001000000011100100000110001010010000011000000100100100001010100000000100000001000010000000011000100001000110101010000110000000001000100010101100110100110000000…
Row1010_0	16712-64-4	DTXSID3029312	6-Hydroxy-2-naphthoic acid	1040	3	16712-64-4, 510-15-6, 92-70-6	OC1C=CC2C=C(C=CC=2C=1)C(O)=O		0.9375	Row1010_2	000000000110011000000000000010000000000000000010101000000000000100000001001000000000000000010010010000000001001100000100000000000010000000000000010000000001000000000000000010010100010100000000000000000000000000001101010000000000000000000000000000000000000000000000000000000110010000100000010000011000000000000001000001000110000000000000100000000000000000000000000000000000100000010000110000000000010…
Row1010_2	92-70-6	DTXSID3026560	3-Hydroxy-2-naphthoic acid	1040	3	16712-64-4, 510-15-6, 92-70-6	OC1=CC2C=CC=CC=2C=C1C(O)=O		0.9375	Row1010_0	000000000110011000000000000010000000000000000010101000000000000100000101001000000000000000010010010000000001001100000100000000000010000000000000010000000001000000000000000010010100010100000000000000000010000000001101010000000001000000000000000000000000000000000000000000000110010000100000010000011000000000000001000001000110000000000000100000000000000000000000000000000000100000010000110000000000010…
Row1121_0	100-37-8	DTXSID5021837	N,N-Diethylethanolamine	1300	17	100-37-8, 116-16-5, 118685-34-0, 121-69-7, 123-51-3, 129909-90-6, 13047-13-7, 135-19-3, 135-37-5, 150-50-5, 28249-77-6, 5064-31-3, 52645-53-1, 62476-59-9, 77-47-4, 81-19-6, 861229-15-4	CCN(CCO)CC		0.714286	Row1121_8	000000000000000000000000000010000000000000000000000000000000000000001000001000000000000000000000000000000000001000000100000000000001000000100100000000000010000000000000000000000100000000000000000000000100000000000001000001000000000000000000000000000000000000000000000000000000010000000000000000001000000000000001000000001000000000000000000000000000000000000000000000000000000000001000000000000000000…
Row1121_8	135-37-5	DTXSID8042008	Disodium 2-hydroxyethyliminodi(acetate)	1300	17	100-37-8, 116-16-5, 118685-34-0, 121-69-7, 123-51-3, 129909-90-6, 13047-13-7, 135-19-3, 135-37-5, 150-50-5, 28249-77-6, 5064-31-3, 52645-53-1, 62476-59-9, 77-47-4, 81-19-6, 861229-15-4	OCCN(CC(O)=O)CC(O)=O		0.836364	Row1121_11	000000000000000000000000000010000000000000000000000000000000000000001001001000000000000000000000000000000000001000000100000000000001000000100100100000000010000000000000000000000100000000000010010000000100000000000001000001000000000000000010000000000000000000000000000000000000010000000000000000001000000000000101000000001000000000000000000000000000000100000000000000000000000000001000000000000000000…
Row1121_11	5064-31-3	DTXSID8027587	Glycine, N,N-bis(carboxymethyl)-, trisodium salt	1300	17	100-37-8, 116-16-5, 118685-34-0, 121-69-7, 123-51-3, 129909-90-6, 13047-13-7, 135-19-3, 135-37-5, 150-50-5, 28249-77-6, 5064-31-3, 52645-53-1, 62476-59-9, 77-47-4, 81-19-6, 861229-15-4	OC(=O)CN(CC(O)=O)CC(O)=O		0.836364	Row1121_8	000000000000000000000000000010000000000000000000000000000000000000001001001000000000000000000000000000000000001000000100000000000000000000100100100000000000000000000000000000000100000000000010010000000000000000000001000000000000000000000010000000000000000000000000000000000000010000000000000000001000000000000101000000001000000000000000000000000000000100000000000000000000000000001000000000000000000…
Row1160_2	108-93-0	DTXSID4021894	Cyclohexanol	1400	13	10453-86-8, 107-22-2, 108-93-0, 118685-34-0, 126-73-8, 13047-13-7, 2235-00-9, 4067-16-7, 70161-44-3, 77-47-4, 861229-15-4, 94-96-2, 98-82-8	OC1CCCCC1		0.846154	Row1160_10	000000000010001000000000000010000000000000000000000000000000001000000000001000000000000000000000100000000000001000000100000000000001000000100100000000000010000000000000000000000100000000001000000000000000000000000001000001000000000000001000000000000000000000000100000000010000000000000000000000001000000000000000000000000000000000000000000000000000000010000000000000000000000000001000000000000000000…
Row1160_10	94-96-2	DTXSID4025292	2-Ethyl-1,3-hexanediol	1400	13	10453-86-8, 107-22-2, 108-93-0, 118685-34-0, 126-73-8, 13047-13-7, 2235-00-9, 4067-16-7, 70161-44-3, 77-47-4, 861229-15-4, 94-96-2, 98-82-8	CCC(CO)C(O)CCC		0.846154	Row1160_2	000000000000000000000000000010000000000000000000000000000000001000000000001000000000000000000000100000000000001000000100000000000001000000100100000000000010000000000000000000000100000000001000000000000000000000000001000001000000000000001000000000000000000000000100000000010000000000000000000000001000000000000000000000000000000000000000100000000000000010000000000000000000000000001000000000000000000…
Row1247_7	135-37-5	DTXSID8042008	Disodium 2-hydroxyethyliminodi(acetate)	1600	20	100-40-3, 105-60-2, 106-92-3, 109-55-7, 110-43-0, 110-91-8, 1115-70-4, 135-37-5, 2104-96-3, 4253-34-3, 49701-24-8, 5064-31-3, 60-29-7, 63405-85-6, 72178-02-0, 72208-21-0, 83803-79-6, 88-74-4, 92-15-9, 93-68-5	OCCN(CC(O)=O)CC(O)=O		0.836364	Row1247_11	000000000000000000000000000010000000000000000000000000000000000000001001001000000000000000000000000000000000001000000100000000000001000000100100100000000010000000000000000000000100000000000010010000000100000000000001000001000000000000000010000000000000000000000000000000000000010000000000000000001000000000000101000000001000000000000000000000000000000100000000000000000000000000001000000000000000000…
Row1247_11	5064-31-3	DTXSID8027587	Glycine, N,N-bis(carboxymethyl)-, trisodium salt	1600	20	100-40-3, 105-60-2, 106-92-3, 109-55-7, 110-43-0, 110-91-8, 1115-70-4, 135-37-5, 2104-96-3, 4253-34-3, 49701-24-8, 5064-31-3, 60-29-7, 63405-85-6, 72178-02-0, 72208-21-0, 83803-79-6, 88-74-4, 92-15-9, 93-68-5	OC(=O)CN(CC(O)=O)CC(O)=O		0.836364	Row1247_7	000000000000000000000000000010000000000000000000000000000000000000001001001000000000000000000000000000000000001000000100000000000000000000100100100000000000000000000000000000000100000000000010010000000000000000000001000000000000000000000010000000000000000000000000000000000000010000000000000000001000000000000101000000001000000000000000000000000000000100000000000000000000000000001000000000000000000…
Row1318_2	139-89-9	DTXSID9027075	Trisodium (2-hydroxyethyl)ethylenediaminetriacetate	1780	6	100-74-3, 110-63-4, 139-89-9, 17832-28-9, 64-02-8, 919-30-2	OCCN(CC(O)=O)CCN(CC(O)=O)CC(O)=O		0.9125	Row1318_4	000000000000000000000000000010000000000000000000000000000000000000001001001000000000000000000000000000000000011000000100000000000001000000100100100000000010000000000000000000000100000000000010010000000110000000000011000001000000000000000010000000000000000000000000000000000000010000000000000000001000100000000101000000001000000000000000000000000000000100000000000000000000000000001000000000000000000…
Row1318_4	64-02-8	DTXSID3026350	Ethylenediaminetetraacetic acid tetrasodium salt	1780	6	100-74-3, 110-63-4, 139-89-9, 17832-28-9, 64-02-8, 919-30-2	OC(=O)CN(CC(O)=O)CCN(CC(O)=O)CC(O)=O		0.9125	Row1318_2	000000000000000000000000000010000000000000000000000000000000000000001001001000000000000000000000000000000000011000000100000000000000000000100100100000000000000000000000000000000100000000000010010000000100000000000011000001000000000000000010000000000000000000000000000000000000010000000000000000001000100000000101000000001000000000000000000000000000000100000000000000000000000000001000000000000000000…
Row1331_3	5131-58-8	DTXSID1025770	4-Nitro-1,3-benzenediamine	1800	10	1918-16-7, 24720-09-0, 280-57-9, 5131-58-8, 5307-14-2, 72963-72-5, 75-35-4, 90-04-0, 9002-93-1, 96-20-8	NC1C=C(N)C(=CC=1)[N+]([O-])=O		0.831579	Row1331_4	000000000010001000000000000000000000011000000000000001001000000000000100001000000000000000010000011000010000000000000100001100000000000001000000000000001000000000000010000100000100000000000000000000000010000000010000000000000000000000100000000000000000100000000010000000000000000000000110000001010000000000100001000000010100001000000000000000000000000010000000000000100000000000000000010000000000000…
Row1331_4	5307-14-2	DTXSID4020957	2-Nitro-1,4-phenylenediamine	1800	10	1918-16-7, 24720-09-0, 280-57-9, 5131-58-8, 5307-14-2, 72963-72-5, 75-35-4, 90-04-0, 9002-93-1, 96-20-8	NC1=CC(=C(N)C=C1)[N+]([O-])=O		0.831579	Row1331_3	000000000010001000000000000000000000011000000000000001001000000000000000001000000000000000010000011000010000000000000100000100000000000001000000000000001000000000001010000100000100000000000000000000000010000000010000000000000000000000100000000000000000100001000010000000001000000000000110000001010000000000100001000000010100001100000000000000000000000010000000000000100000000100000000010000000000000…
Row1365_0	1760-24-3	DTXSID5027433	N-[3-(Trimethoxysilyl)propyl]ethane-1,2-diamine	1897	3	1760-24-3, 3069-29-2, 35141-30-1	CO[Si](CCCNCCN)(OC)OC		0.859375	Row1365_2	000000000000000000000000000010000100000000000000000000000000000000001000001000000000001000000000000000000100000100001100000000000000000000100010000000001010010000000000000000000100010000000010000000000101000000001101000010000000000000100000000110000000000000000010000000000000000000000011000000000000010010100001000000000000001000000000001100000000000001100000000000000000001101001000000000000001001…
Row1365_1	3069-29-2	DTXSID1044649	N-{3-[Dimethoxy(methyl)silyl]propyl}ethane-1,2-diamine	1897	3	1760-24-3, 3069-29-2, 35141-30-1	C[Si](CCCNCCN)(OC)OC		0.852713	Row1365_0	000000000000000000000000000010000100000000000000010000000000000000001000001000000000001000000000000100000100000100001100000000000000000000100010000000001010010000000000000100000101010000000010000000000101000000001101000010000000000000100000000110000000000000000010000000000000000000000011000000000000010010100001000000000000001000001000001100000000000001100000000000000000001101001000000000000001001…
Row1365_2	35141-30-1	DTXSID2044422	N-(2-Aminoethyl)-N'-[3-(trimethoxysilyl)propyl]ethane-1,2-diamine	1897	3	1760-24-3, 3069-29-2, 35141-30-1	CO[Si](CCCNCCNCCN)(OC)OC		0.859375	Row1365_0	000000000000000000000000000010000100000000000000000000000000000000001000001000000000001000000000000000000100000100001100000000000000000000100010000000001010010000000000100000000100010000000010100000000111000000001111000010000000000000100000000110000000000000000010000000000000000000000011000000000000010010100001000000000000001000000000001100000000000001100100000000000000001101001000000000000001001…
Row1373_1	139-89-9	DTXSID9027075	Trisodium (2-hydroxyethyl)ethylenediaminetriacetate	1913	3	110-91-8, 139-89-9, 64-02-8	OCCN(CC(O)=O)CCN(CC(O)=O)CC(O)=O		0.9125	Row1373_2	000000000000000000000000000010000000000000000000000000000000000000001001001000000000000000000000000000000000011000000100000000000001000000100100100000000010000000000000000000000100000000000010010000000110000000000011000001000000000000000010000000000000000000000000000000000000010000000000000000001000100000000101000000001000000000000000000000000000000100000000000000000000000000001000000000000000000…
Row1373_2	64-02-8	DTXSID3026350	Ethylenediaminetetraacetic acid tetrasodium salt	1913	3	110-91-8, 139-89-9, 64-02-8	OC(=O)CN(CC(O)=O)CCN(CC(O)=O)CC(O)=O		0.9125	Row1373_1	000000000000000000000000000010000000000000000000000000000000000000001001001000000000000000000000000000000000011000000100000000000000000000100100100000000000000000000000000000000100000000000010010000000100000000000011000001000000000000000010000000000000000000000000000000000000010000000000000000001000100000000101000000001000000000000000000000000000000100000000000000000000000000001000000000000000000…
Row1411_0	1204-28-0	DTXSID9061621	5-Isobenzofurancarbonyl chloride, 1,3-dihydro-1,3-dioxo-	2030	3	1204-28-0, 128-03-0, 552-30-7	O=C1OC(=O)C2=CC(=CC=C12)C(=O)Cl		0.74269	Row1411_2	000000000110011000000000000010000001000000000010000100010000000101001001011000000000000010010000010000000100000000001100000000000000000000000000000000001001001000000000000000010100000100010010010010000000000000001000000000000000000000000000001000000000000000000001000000000010011001100000000000010000000000010000000000000101010000010010000001000010000010010100000000000000001000010000110100000010000…
Row1411_2	552-30-7	DTXSID7026235	Trimellitic anhydride	2030	3	1204-28-0, 128-03-0, 552-30-7	OC(=O)C1C=C2C(=CC=1)C(=O)OC2=O		0.74269	Row1411_0	000000000110011000000000000010000001000000000010000100000000000100000001001000000000000010010010010000000000001000001100000000000000000000000000000000001001000000000000000000010100001100000010010000000000000000001000000000000000001001000000001000000000000000000001000000000010001001100000000000011000000000000000000001000101010000010010000001000010000010010100000000000000001000010000110000000010010…
Row1418_4	5131-58-8	DTXSID1025770	4-Nitro-1,3-benzenediamine	2050	6	110-85-0, 141-43-5, 15174-47-7, 2426-08-6, 5131-58-8, 88-74-4	NC1C=C(N)C(=CC=1)[N+]([O-])=O		0.862069	Row1418_5	000000000010001000000000000000000000011000000000000001001000000000000100001000000000000000010000011000010000000000000100001100000000000001000000000000001000000000000010000100000100000000000000000000000010000000010000000000000000000000100000000000000000100000000010000000000000000000000110000001010000000000100001000000010100001000000000000000000000000010000000000000100000000000000000010000000000000…
Row1418_5	88-74-4	DTXSID1025726	2-Nitroaniline	2050	6	110-85-0, 141-43-5, 15174-47-7, 2426-08-6, 5131-58-8, 88-74-4	NC1=CC=CC=C1[N+]([O-])=O		0.862069	Row1418_4	000000000010001000000000000000000000011000000000000001001000000000000000001000000000000000010000011000010000000000000100000100000000000001000000000000001000000000000010000100000100000000000000000000000010000000010000000000000000000000100000000000000000100000000010000000001000000000000010000001010000000000100001000000010100001000000000000000000000000010000000000000100000000000000000010000000000000…
Row1471_0	104-55-2	DTXSID1024835	3-Phenylprop-2-enal	2220	7	104-55-2, 122-40-7, 15174-47-7, 1912-24-9, 28443-50-7, 5064-31-3, 89-39-4	O=CC=CC1C=CC=CC=1		0.825243	Row1471_2	000000000010001000000000000010000000000000000001000000000000000000000000001001000000100000010000010000000000000100000100000000000001000000000000100000001000000000000000000000010100000100000001000000000000000000000000000100000000001000001001000000000000000000100000000000000000000100100100010000010000100000000000000000000100000000000000000010000000000000000000000000000010000000001000010000000000000…
Row1471_2	15174-47-7	DTXSID401018359	(2E)-2-Methyl-3-phenyl-2-propenal	2220	7	104-55-2, 122-40-7, 15174-47-7, 1912-24-9, 28443-50-7, 5064-31-3, 89-39-4	CC(=CC1C=CC=CC=1)C=O		0.825243	Row1471_0	000000000010001000000000000010000000000000000000000000000000000000000000001001000000100000010000010000000000000100000100000000000001000000000000000000001000000000000000000000010100000100000000000000000000000000000001000100000000001000001001000000000000000000100000000000000000000100100000000000010000100000000000000000000100000000000000000010000000000000000000000000000010000000001000010000000000000…
Row1472_0	2370-63-0	DTXSID1022186	2-Ethoxyethyl methacrylate	2224	4	2370-63-0, 6976-93-8, 760-93-0, 79-41-4	CC(=C)C(=O)OCCOCC		0.908046	Row1472_1	000000000000000000000000000010001000000000000000000000000100001000000101001000000000000000000000000000000000000010001100000000000000000000100000000000000010000000000000000000010100000000000000001000000000000000000001000100000000000000100000001000000000000000000000000000000000001000000000100010000000100000000000000000000000000000000000000000000000101000000000000010000000000100001000001000000000000…
Row1472_1	6976-93-8	DTXSID1064538	2-Methoxyethyl methacrylate	2224	4	2370-63-0, 6976-93-8, 760-93-0, 79-41-4	CC(=C)C(=O)OCCOC		0.908046	Row1472_0	000000000000000000000000000010001000000000000000000000000100001000000101001000000000000000000000000000000000000010001100000000000000000000100000000000000010000000000000000000010100000000000000001000000000000000000001000000000000000000100000001000000000000000000000000000000000001000000000100010000000000000000000000000000000000000000000000000000000101000000000000000000000000100001000001000000000000…
Row1483_0	2370-63-0	DTXSID1022186	2-Ethoxyethyl methacrylate	2260	6	2370-63-0, 2426-08-6, 280-57-9, 68002-58-4, 6976-93-8, 760-93-0	CC(=C)C(=O)OCCOCC		0.908046	Row1483_4	000000000000000000000000000010001000000000000000000000000100001000000101001000000000000000000000000000000000000010001100000000000000000000100000000000000010000000000000000000010100000000000000001000000000000000000001000100000000000000100000001000000000000000000000000000000000001000000000100010000000100000000000000000000000000000000000000000000000101000000000000010000000000100001000001000000000000…
Row1483_4	6976-93-8	DTXSID1064538	2-Methoxyethyl methacrylate	2260	6	2370-63-0, 2426-08-6, 280-57-9, 68002-58-4, 6976-93-8, 760-93-0	CC(=C)C(=O)OCCOC		0.908046	Row1483_0	000000000000000000000000000010001000000000000000000000000100001000000101001000000000000000000000000000000000000010001100000000000000000000100000000000000010000000000000000000010100000000000000001000000000000000000001000000000000000000100000001000000000000000000000000000000000001000000000100010000000000000000000000000000000000000000000000000000000101000000000000000000000000100001000001000000000000…
Row1495_0	1760-24-3	DTXSID5027433	N-[3-(Trimethoxysilyl)propyl]ethane-1,2-diamine	2295	3	1760-24-3, 3069-29-2, 35141-30-1	CO[Si](CCCNCCN)(OC)OC		0.859375	Row1495_2	000000000000000000000000000010000100000000000000000000000000000000001000001000000000001000000000000000000100000100001100000000000000000000100010000000001010010000000000000000000100010000000010000000000101000000001101000010000000000000100000000110000000000000000010000000000000000000000011000000000000010010100001000000000000001000000000001100000000000001100000000000000000001101001000000000000001001…
Row1495_1	3069-29-2	DTXSID1044649	N-{3-[Dimethoxy(methyl)silyl]propyl}ethane-1,2-diamine	2295	3	1760-24-3, 3069-29-2, 35141-30-1	C[Si](CCCNCCN)(OC)OC		0.852713	Row1495_0	000000000000000000000000000010000100000000000000010000000000000000001000001000000000001000000000000100000100000100001100000000000000000000100010000000001010010000000000000100000101010000000010000000000101000000001101000010000000000000100000000110000000000000000010000000000000000000000011000000000000010010100001000000000000001000001000001100000000000001100000000000000000001101001000000000000001001…
Row1495_2	35141-30-1	DTXSID2044422	N-(2-Aminoethyl)-N'-[3-(trimethoxysilyl)propyl]ethane-1,2-diamine	2295	3	1760-24-3, 3069-29-2, 35141-30-1	CO[Si](CCCNCCNCCN)(OC)OC		0.859375	Row1495_0	000000000000000000000000000010000100000000000000000000000000000000001000001000000000001000000000000000000100000100001100000000000000000000100010000000001010010000000000100000000100010000000010100000000111000000001111000010000000000000100000000110000000000000000010000000000000000000000011000000000000010010100001000000000000001000000000001100000000000001100100000000000000001101001000000000000001001…
Row1519_1	121-21-1	DTXSID4034499	Pyrethrin I	2370	4	109-86-4, 121-21-1, 121-29-9, 78-59-1	CC(C)=CC1C(C(=O)OC2CC(=O)C(CC=CC=C)=C2C)C1(C)C		0.909747	Row1519_2	000000000010011000000000000110010001000000000000000001001100001010000101001101001011000100000001100000001000100000001100010001000000000101100011100000000010000100100000000100010100000000101000000000001000000100001001001010100000000000111000001000000011100100000110001000010000011000000100100100001010100000000100000001000010000000011000100001000100101010000110000000001000100000101100110100110000000…
Row1519_2	121-29-9	DTXSID2042353	Pyrethrin II	2370	4	109-86-4, 121-21-1, 121-29-9, 78-59-1	COC(=O)C(C)=CC1C(C(=O)OC2CC(=O)C(CC=CC=C)=C2C)C1(C)C		0.909747	Row1519_1	000000000010011000000000000111010001000000000000100001001100001010000101001101001011000100000001100000101000100000001100010001000000000101100011100000000010000100100000000100010100001000101000000000001000001100001001001010100010000000111000001000000011100100000110001010010000011000000100100100001010100000000100000001000010000000011000100001000110101010000110000000001000100010101100110100110000000…
Row1530_0	1760-24-3	DTXSID5027433	N-[3-(Trimethoxysilyl)propyl]ethane-1,2-diamine	2413	3	1760-24-3, 2403-88-5, 35141-30-1	CO[Si](CCCNCCN)(OC)OC		0.859375	Row1530_2	000000000000000000000000000010000100000000000000000000000000000000001000001000000000001000000000000000000100000100001100000000000000000000100010000000001010010000000000000000000100010000000010000000000101000000001101000010000000000000100000000110000000000000000010000000000000000000000011000000000000010010100001000000000000001000000000001100000000000001100000000000000000001101001000000000000001001…
Row1530_2	35141-30-1	DTXSID2044422	N-(2-Aminoethyl)-N'-[3-(trimethoxysilyl)propyl]ethane-1,2-diamine	2413	3	1760-24-3, 2403-88-5, 35141-30-1	CO[Si](CCCNCCNCCN)(OC)OC		0.859375	Row1530_0	000000000000000000000000000010000100000000000000000000000000000000001000001000000000001000000000000000000100000100001100000000000000000000100010000000001010010000000000100000000100010000000010100000000111000000001111000010000000000000100000000110000000000000000010000000000000000000000011000000000000010010100001000000000000001000000000001100000000000001100100000000000000001101001000000000000001001…
Row1572_0	1760-24-3	DTXSID5027433	N-[3-(Trimethoxysilyl)propyl]ethane-1,2-diamine	2574	3	1760-24-3, 3069-29-2, 35141-30-1	CO[Si](CCCNCCN)(OC)OC		0.859375	Row1572_2	000000000000000000000000000010000100000000000000000000000000000000001000001000000000001000000000000000000100000100001100000000000000000000100010000000001010010000000000000000000100010000000010000000000101000000001101000010000000000000100000000110000000000000000010000000000000000000000011000000000000010010100001000000000000001000000000001100000000000001100000000000000000001101001000000000000001001…
Row1572_1	3069-29-2	DTXSID1044649	N-{3-[Dimethoxy(methyl)silyl]propyl}ethane-1,2-diamine	2574	3	1760-24-3, 3069-29-2, 35141-30-1	C[Si](CCCNCCN)(OC)OC		0.852713	Row1572_0	000000000000000000000000000010000100000000000000010000000000000000001000001000000000001000000000000100000100000100001100000000000000000000100010000000001010010000000000000100000101010000000010000000000101000000001101000010000000000000100000000110000000000000000010000000000000000000000011000000000000010010100001000000000000001000001000001100000000000001100000000000000000001101001000000000000001001…
Row1572_2	35141-30-1	DTXSID2044422	N-(2-Aminoethyl)-N'-[3-(trimethoxysilyl)propyl]ethane-1,2-diamine	2574	3	1760-24-3, 3069-29-2, 35141-30-1	CO[Si](CCCNCCNCCN)(OC)OC		0.859375	Row1572_0	000000000000000000000000000010000100000000000000000000000000000000001000001000000000001000000000000000000100000100001100000000000000000000100010000000001010010000000000100000000100010000000010100000000111000000001111000010000000000000100000000110000000000000000010000000000000000000000011000000000000010010100001000000000000001000000000001100000000000001100100000000000000001101001000000000000001001…
Row1649_1	110-49-6	DTXSID2025553	2-Methoxyethyl acetate	2900	11	108-05-4, 110-49-6, 111-15-9, 115-84-4, 1191-16-8, 1490-04-6, 15875-13-5, 6386-38-5, 78-93-3, 78491-02-8, 96-22-0	COCCOC(C)=O		0.916667	Row1649_2	000000000000000000000000000010001000000000000000000000000000000000000001001000000000000000000000000000000000000000001100000000000000000000100000100000000010000000000000000000000100000000000000000000000000000000000001000000000000000000100000001000000010000000000000000000000000001000000000100010000000000000000000000000000000000000000000000000000000000000000000000000000000000100001000001000000000000…
Row1649_2	111-15-9	DTXSID9021928	Ethylene glycol monoethyl ether acetate	2900	11	108-05-4, 110-49-6, 111-15-9, 115-84-4, 1191-16-8, 1490-04-6, 15875-13-5, 6386-38-5, 78-93-3, 78491-02-8, 96-22-0	CCOCCOC(C)=O		0.916667	Row1649_1	000000000000000000000000000010001000000000000000000000000000000000000001001000000000000000000000000000000000000000001100000000000000000000100000100000000010000000000000000000000100000000000000000000000000000000000001000000000000000000100000001000000010000000000000000000000000001000000000100010000000100000000000000000000000000000000000000000000000000000000000000010000000000100001000001000000000000…
Row1649_3	115-84-4	DTXSID8041400	2-Butyl-2-ethyl-1,3-propanediol	2900	11	108-05-4, 110-49-6, 111-15-9, 115-84-4, 1191-16-8, 1490-04-6, 15875-13-5, 6386-38-5, 78-93-3, 78491-02-8, 96-22-0	CCCCC(CO)(CO)CC		0.775862	Row1649_5	000000000000000000000000000010000000000000000000000000000000001000000000001000000000000000000000100000000000001000000100000000000001000000000000000000000010000000000000000000000100000000001000000000000000000000000001000001000000000000001000000000000000000000000100000000010000000000000000000000001000000000000000000000000000000000000000100000000000000010000000000000000000000000001000000000000000000…
Row1649_5	1490-04-6	DTXSID8029650	Menthol	2900	11	108-05-4, 110-49-6, 111-15-9, 115-84-4, 1191-16-8, 1490-04-6, 15875-13-5, 6386-38-5, 78-93-3, 78491-02-8, 96-22-0	CC(C)C1CCC(C)CC1O		0.775862	Row1649_3	000000000010001000000000000010000000000000000000000000000000001000000000001000000000000000000000100000000000001000000100000000000001000000100100000000000010000000000000000000000100000000001000000000000000000000000001000001000000000000001000000000000000000000000100000000010000010000000000000000001000000000000000000000000000000000000000100000000000000011000000000000000000000000001000000000000000000…
Row1649_8	78-93-3	DTXSID3021516	Methyl ethyl ketone	2900	11	108-05-4, 110-49-6, 111-15-9, 115-84-4, 1191-16-8, 1490-04-6, 15875-13-5, 6386-38-5, 78-93-3, 78491-02-8, 96-22-0	CCC(C)=O		0.863636	Row1649_10	000000000000000000000000000010000000000000000000000000000000000000000000001000000000000000000000100000000000000000000100000000000000000000000000100000000000000000000000000000000100000000000000000000000000000000000001000000000000000000000000000000000000000000000000000000010000000000000000000000000000000000000000000000000000000000000000000000000000000000000000000000000000000000001000000000000000000…
Row1649_10	96-22-0	DTXSID6021820	3-Pentanone	2900	11	108-05-4, 110-49-6, 111-15-9, 115-84-4, 1191-16-8, 1490-04-6, 15875-13-5, 6386-38-5, 78-93-3, 78491-02-8, 96-22-0	CCC(=O)CC		0.863636	Row1649_8	000000000000000000000000000010000000000000000000000000000000000000000000001000000000000000000000100000000000000000000100000000000000000000000000100000000000000000000000000000000100000000001000000000000000000000000001000000000000000000001000000000000000000000000100000000010000000000000000000000000000000000000000000000000000000000000000000000000000000000000000000000000000000000001000000000000000000…
Row1724_0	111-70-6	DTXSID8021937	1-Heptanol	3250	4	111-70-6, 141-82-2, 3452-97-9, 80-05-7	CCCCCCCO		0.84	Row1724_2	000000000000000000000000000010000000000000000000000000000000001000000000001000000000000000000000100000000000001000000100000000000001000000100100000000000010000000000000000000000100000000001000000000000000000000000001000001000000000000001000000000000000000000000100000000010000010000000000000000001000000000000000000000000000000000000000100000000000000011000000000000000000000000001000000000000000000…
Row1724_2	3452-97-9	DTXSID7029661	3,5,5-Trimethyl-1-hexanol	3250	4	111-70-6, 141-82-2, 3452-97-9, 80-05-7	CC(CCO)CC(C)(C)C		0.84	Row1724_0	000000000000000000000000000010000000000000000000000000000000001000000000001000000000000000000000100000000000001000000100000000000001000000100100000000000010000000000000000000000100000000001000000000000000000000000001000001000000000000001000000000000000000000000100000000010000000000000000000000001000000000000000000000000000000000000000000000000000000010000000000000000000000000001000000000000000000…
Row1744_0	1204-28-0	DTXSID9061621	5-Isobenzofurancarbonyl chloride, 1,3-dihydro-1,3-dioxo-	3340	4	1204-28-0, 552-30-7, 71-43-2, 793-24-8	O=C1OC(=O)C2=CC(=CC=C12)C(=O)Cl		0.74269	Row1744_1	000000000110011000000000000010000001000000000010000100010000000101001001011000000000000010010000010000000100000000001100000000000000000000000000000000001001001000000000000000010100000100010010010010000000000000001000000000000000000000000000001000000000000000000001000000000010011001100000000000010000000000010000000000000101010000010010000001000010000010010100000000000000001000010000110100000010000…
Row1744_1	552-30-7	DTXSID7026235	Trimellitic anhydride	3340	4	1204-28-0, 552-30-7, 71-43-2, 793-24-8	OC(=O)C1C=C2C(=CC=1)C(=O)OC2=O		0.74269	Row1744_0	000000000110011000000000000010000001000000000010000100000000000100000001001000000000000010010010010000000000001000001100000000000000000000000000000000001001000000000000000000010100001100000010010000000000000000001000000000000000001001000000001000000000000000000001000000000010001001100000000000011000000000000000000001000101010000010010000001000010000010010100000000000000001000010000110000000010010…
Row1754_8	431-03-8	DTXSID6021583	2,3-Butanedione	3400	14	104-55-2, 109-86-4, 122-99-6, 16672-87-0, 2437-25-4, 2809-21-4, 330-54-1, 3937-56-2, 431-03-8, 56-75-7, 71-43-2, 78-93-3, 929-06-6, 93-58-3	CC(=O)C(C)=O		0.85	Row1754_11	000000000000000000000000000010000000000000000000000000000000000000000000001000000000000000000000100000000000000000000100000000000000000000000000100000000000000000000000000000000100000000000000000000000000000000000001000000000000000000000000000000000000000000000000000000010000000000000000000000000000000000000000000000000000000000000000000000000000000000000000000000000000000000001000000000000000000…
Row1754_11	78-93-3	DTXSID3021516	Methyl ethyl ketone	3400	14	104-55-2, 109-86-4, 122-99-6, 16672-87-0, 2437-25-4, 2809-21-4, 330-54-1, 3937-56-2, 431-03-8, 56-75-7, 71-43-2, 78-93-3, 929-06-6, 93-58-3	CCC(C)=O		0.85	Row1754_8	000000000000000000000000000010000000000000000000000000000000000000000000001000000000000000000000100000000000000000000100000000000000000000000000100000000000000000000000000000000100000000000000000000000000000000000001000000000000000000000000000000000000000000000000000000010000000000000000000000000000000000000000000000000000000000000000000000000000000000000000000000000000000000001000000000000000000…
Row1768_0	106-42-3	DTXSID2021868	p-Xylene	3523	3	106-42-3, 108-38-3, 95-47-6	CC1C=CC(C)=CC=1		0.803922	Row1768_2	000000000010001000000000000010000000000000000000000000000000000000000000001000000000000000010000010000000000000100000100000000000001000000000000000000000000000000000000000000000100000100000000000000000000000000000001001000000000001000000001000000000000000000000000000000000000000000100000000000010000000000000000000000000100000000000000000000000000000000000000000000000000000000001000010000000000000…
Row1768_1	108-38-3	DTXSID6026298	m-Xylene	3523	3	106-42-3, 108-38-3, 95-47-6	CC1=CC(C)=CC=C1		0.796296	Row1768_2	000000000010001000000000000010000000000000000000000000000000000000000000001000000000000000010000010000000000000100000100000000000001000000000000000000000000000000000000000000100100000100000000000000000000000000000001000100000000001000000001000000000000000000000000000000000000000000100000000000010000000000000000000000000100000000000000000000000000000000000000000000000000010000001000010000000000000…
Row1768_2	95-47-6	DTXSID3021807	o-Xylene	3523	3	106-42-3, 108-38-3, 95-47-6	CC1C=CC=CC=1C		0.803922	Row1768_0	000000000010001000000000000010000000000000000000000000000000000000000000001000000000000000010000010000000000000100000100000000000001000000000000000000000000000000000000000000000100000100000000000000000000000000000001000100000000001000000001000000000000000000000000000000000000000000100000000000010000000000000000000000000101000000000000000000000000000000000000000000000000000000001000010000000010000…
Row1887_1	106-42-3	DTXSID2021868	p-Xylene	4300	14	10258-54-5, 106-42-3, 108-38-3, 12270-13-2, 127-19-5, 131766-73-9, 1999-85-5, 2359-15-1, 470-82-6, 603-50-9, 79-09-4, 93-70-9, 94-81-5, 95-47-6	CC1C=CC(C)=CC=1		0.803922	Row1887_13	000000000010001000000000000010000000000000000000000000000000000000000000001000000000000000010000010000000000000100000100000000000001000000000000000000000000000000000000000000000100000100000000000000000000000000000001001000000000001000000001000000000000000000000000000000000000000000100000000000010000000000000000000000000100000000000000000000000000000000000000000000000000000000001000010000000000000…
Row1887_2	108-38-3	DTXSID6026298	m-Xylene	4300	14	10258-54-5, 106-42-3, 108-38-3, 12270-13-2, 127-19-5, 131766-73-9, 1999-85-5, 2359-15-1, 470-82-6, 603-50-9, 79-09-4, 93-70-9, 94-81-5, 95-47-6	CC1=CC(C)=CC=C1		0.796296	Row1887_13	000000000010001000000000000010000000000000000000000000000000000000000000001000000000000000010000010000000000000100000100000000000001000000000000000000000000000000000000000000100100000100000000000000000000000000000001000100000000001000000001000000000000000000000000000000000000000000100000000000010000000000000000000000000100000000000000000000000000000000000000000000000000010000001000010000000000000…
Row1887_13	95-47-6	DTXSID3021807	o-Xylene	4300	14	10258-54-5, 106-42-3, 108-38-3, 12270-13-2, 127-19-5, 131766-73-9, 1999-85-5, 2359-15-1, 470-82-6, 603-50-9, 79-09-4, 93-70-9, 94-81-5, 95-47-6	CC1C=CC=CC=1C		0.803922	Row1887_1	000000000010001000000000000010000000000000000000000000000000000000000000001000000000000000010000010000000000000100000100000000000001000000000000000000000000000000000000000000000100000100000000000000000000000000000001000100000000001000000001000000000000000000000000000000000000000000100000000000010000000000000000000000000101000000000000000000000000000000000000000000000000000000001000010000000010000…
Row1893_0	24157-81-1	DTXSID7035272	2,6-Diisopropylnaphthalene	4320	4	24157-81-1, 38640-62-9, 603-50-9, 68-12-2	CC(C)C1=CC2C=CC(=CC=2C=C1)C(C)C		0.876405	Row1893_1	000000000110011000000000000010000010000000000001001000000000000000000000001000000000000000010000110000000000000100000100000000010001000000000000010000010000000000000000000000000100000100000100000000000000000000000001000100000000001000000001000000000000000000000000000000010000001000100000000000010000000000000000000000000100000000000000000000000000000000000000000000000000000000011000010000100010000…
Row1893_1	38640-62-9	DTXSID9041869	Diisopropylnaphthalene	4320	4	24157-81-1, 38640-62-9, 603-50-9, 68-12-2	CC(C)C1=CC2=CC(=CC=C2C=C1)C(C)C		0.876405	Row1893_0	000000000110011000000000000010000010000000000001001000000000000000000000001000000000000000010000110000000000000100000100000000010001000000000000010000010000000000000000000000010100000100000100000000000000000000000001000100000000001000000001000000000000000000000000000000010000001000100000000000010000000000000000000000000100000100000000000000000000000000000000000000000000010000011000010000100000000…
Row2022_0	110-80-5	DTXSID7024087	2-Ethoxyethanol	5500	8	110-80-5, 111-70-6, 111-77-3, 111850-24-9, 2691-41-0, 622-40-2, 67-63-0, 98-92-0	CCOCCO		0.755102	Row2022_2	000000000000000000000000000010000000000000000000000000000000000000000000001000000000000000000000000000000000001000001100000000000001000000100100000000000010000000000000000000000100000000000000000000000000000000000001000000000000000000100000001000000000000000000000000000000000001000001000100010001000000000000000000000000000000000000000000000000000000000000000000000000000000100001000001000000000000…
Row2022_2	111-77-3	DTXSID3025049	Diethylene glycol monomethyl ether	5500	8	110-80-5, 111-70-6, 111-77-3, 111850-24-9, 2691-41-0, 622-40-2, 67-63-0, 98-92-0	COCCOCCO		0.755102	Row2022_0	000000000000000000000000000010000000000000000000000000000000000000000000001000000000000000000000000000000000001000001100000000000001000000100101000000000010000000000000000000000100000000000000000000000000000000000001000000000000000000100000001000000010000000000000000000000000001000001000100010001000000000000000000000000000000000000000000000000000000000000000000000000000000100001000001000000000000…
