# Supplementary material for: Evaluation of Variability Across Rat Acute Oral Systemic Toxicity Studies
Source: Toxicol Sci. 2022 Apr 15;188(1):34–47. doi: 10.1093/toxsci/kfac042 (PMC9237992; doi:10.1093/toxsci/kfac042)
Supplement: kfac042_Supplementary_Data [file kfac042_supplementary_data.zip › kfac042-suppl_data/toxsci-21-0357-File013.R]

# =============================================================================#
# File Name: Karmaus_ToxSci_RScript.R                                          #
# Original Creator: Agnes Karmaus                                              #
# Last Edited : Kim To                                                         #
# Contact Information: comptox@ils-inc.com                                     #
# Date Created: 2022-03-28                                                     #
# Description: Script for manuscript 'Evaluation of Variability                #
# Across Rat Acute Oral Systemic Toxicity Studies'                             #
# Required Packages:                                                           #
# - clinfun, CPDat (installed from source)                                     #
# - data.table                                                                 #
# - ggplot2, grid, gridExtra, gtable                                           #
# - readxl                                                                     #
# =============================================================================#

# Setup -----
rm(list = ls())

# Load packages
library(clinfun)
# install.packages("Scripts/CPDat_0.2.1.tar.gz", repos = NULL, type = "source")
library(CPDat)
library(data.table)
library(ggplot2)
library(grid)
library(gridExtra)
library(gtable)

# Set global seed
set.seed(1234)

# Function to count unique values
lu <- function(x) length(unique(na.omit(x)))

# Data -----
## Read in Data -----
qvar <- readxl::read_excel("Supp1_LD50_inventory.xlsx",
  sheet = "Point Estimates Only"
)
setDT(qvar)
setnames(qvar, "log(LD50_mgkg)", "LD50_LOGmgkg")

cvar <- readxl::read_excel("Supp1_LD50_inventory.xlsx",
  sheet = "Expanded with Categorical Added"
)
setDT(cvar)
setnames(cvar, "log(LD50_mgkg)", "LD50_LOGmgkg")

## Add Summary Data -----
qvar[, N := lu(LD50_mgkg), by = CASRN] # Add count of unique LD50 per CASRN
qvar[, N_GHS := lu(GHS_category), by = CASRN] # Add count of unique GHS categories per CASRN
qvar[, N_EPA := lu(EPA_category), by = CASRN] # Add count of unique EPA categories per CASRN
qvar[, med_logLD50 := median(LD50_LOGmgkg), by = CASRN] # Add median LD50 (log10) per CASRN
qvar[, std_logLD50 := sd(LD50_LOGmgkg), by = CASRN] # Add standard deviation per CASRN
qvar[, mad_logLD50 := mad(LD50_LOGmgkg), by = CASRN] # Add MAD per CASRN

nrow(qvar) # 5826 LD50 values
lu(qvar$CASRN) # 1885 unique CASRN
qvar[, min(LD50_mgkg)] # Min LD50 = 0.02
qvar[, max(LD50_mgkg)] # Max LD50 = 10000
qvar[LD50_mgkg > 1000, .N] # Number of LD50s > 1000 = 3349
3349 / 5826 # 0.5748369

cvar[, tot := .N, by = CASRN]
cvar[, N_EPA := lu(EPA_category), by = CASRN]
cvar[, N_GHS := lu(GHS_category), by = CASRN]
cvar[, .N, by = list(EPA_category, GHS_category)]
cvar[, lu(CASRN), by = list(EPA_category, GHS_category)]

cdat <- unique(cvar[, list(CASRN, tot, N_EPA, N_GHS)])
cdat[, .N, by = N_EPA]
cdat[, .N, by = N_GHS]

ctdat <- melt(cvar,
  id.vars = c("CASRN", "tot"),
  measure.vars = c("EPA_category", "GHS_category"),
  variable.name = "hazt", value.name = "ctgy"
)
ctdat[, hazt := sub("_category", "", hazt)]
ctdat[hazt == "EPA", ct := .N, by = list(CASRN, ctgy)]
ctdat[hazt == "GHS", ct := .N, by = list(CASRN, ctgy)]

# Figure 1 -----
## Figure 1A -----
f1A <- ggplot(qvar, aes(x = LD50_LOGmgkg)) +
  geom_histogram(fill = "white", color = "black", bins = 80) +
  theme_classic() +
  labs(
    x = bquote(experimental ~ LD[50] ~ values ~ (log[10] ~ mg / kg)),
    y = "Frequency", tag = "A"
  ) +
  theme(
    plot.tag = element_text(face = "bold", size = 16),
    axis.title = element_text(size = 8)
  ) +
  scale_y_continuous(expand = c(0, 0))

## Figure 1B -----
# Create summary table
f1B_dt <- qvar[, .(`Number of LD50s` = .N), by = CASRN][, .(`Number of Chemicals` = .N), by = "Number of LD50s"][order(`Number of LD50s`), ]
# Create table grob and add formatting
f1B <- tableGrob(f1B_dt, rows = NULL, theme = ttheme_minimal(
  base_size = 6,
  padding = unit(c(3, 2.5), "mm"),
  core = list(bg_params = list(
    fill = rep(c("gray90", "white"), length.out = 18),
    col = NA
  ))
))
f1B <- gtable_add_grob(f1B,
  grobs = grobTree(
    segmentsGrob(
      x0 = unit(0, "npc"),
      y0 = unit(1, "npc"),
      x1 = unit(1, "npc"),
      y1 = unit(1, "npc"),
      gp = gpar(lwd = 3)
    ),
    segmentsGrob(
      x0 = unit(0, "npc"),
      y0 = unit(0, "npc"),
      x1 = unit(1, "npc"),
      y1 = unit(0, "npc"),
      gp = gpar(lwd = 3)
    )
  ),
  t = 1, b = 1, l = 1, r = ncol(f1B)
)
f1B <- gtable_add_grob(f1B,
  grobs = segmentsGrob(
    x0 = unit(0, "npc"),
    y0 = unit(0, "npc"),
    x1 = unit(1, "npc"),
    y1 = unit(0, "npc"),
    gp = gpar(lwd = 3)
  ),
  t = 18, b = 18, l = 1, r = ncol(f1B)
)
# Add tag
f1B <- ggplot() +
  annotation_custom(f1B) +
  labs(tag = "B") +
  theme(panel.background = element_blank(), plot.tag = element_text(face = "bold", size = 16))
# Arrange plot
f1 <- arrangeGrob(f1A, f1B, layout_matrix = matrix(c(1, 1, 1, 2, 2), nrow = 1))
ggsave("Figure1.tiff", f1, dpi = 600, width = 7, height = 3.5)

# Figure 2 -----
## Figure 2A -----
qvar[, deviance := LD50_LOGmgkg - med_logLD50]
f2a <- ggplot(qvar, aes(x = deviance)) +
  geom_histogram(bins = 70, fill = "white", color = "black") +
  theme_classic() +
  scale_y_continuous(expand = c(0, 0)) +
  labs(
    x = bquote(Deviance ~ log[10](LD[50]) - median(log[10](LD[50]))),
    y = "Frequency",
    tag = "A"
  ) +
  theme(plot.tag = element_text(face = "bold", size = 16))
cor(qvar$LD50_LOGmgkg, qvar$med_logLD50)**2
# 0.9270487
qvar[, sqrt(sum((LD50_LOGmgkg - med_logLD50)**2) / .N)]
# 0.197478

## Figure 2B -----
f2B_dt <- qvar[, .N, by = c("CASRN", "mad_logLD50")]
f2b <- ggplot(f2B_dt, aes(x = mad_logLD50)) +
  geom_histogram(bins = 40, fill = "white", color = "black") +
  theme_classic() +
  scale_y_continuous(expand = c(0, 0)) +
  labs(
    x = bquote(Median ~ Absolute ~ Deviation ~ (log[10] ~ mg / kg)),
    y = "Frequency",
    tag = "B"
  ) +
  theme(plot.tag = element_text(face = "bold", size = 16))
f2B_dt[mad_logLD50 < 0.5, .N] # 1818
f2B_dt[, .N] # 1885
f2B_dt[, median(mad_logLD50)] # 0.08951992

## Figure 2C -----
### Brown-Forsythe -----
bf_all <- lm(abs(deviance) ~ CASRN, data = qvar)
anova(bf_all) # p < 0.0001

### Welch's ANOVA -----
# This uses code from the oneway.test function but is modified
# to return values for the ANOVA table. Modifications are based on
# https://doi.org/10.2307/2332579
qvar_waov <- qvar[, .(
  n_i = .N,
  mean_i = mean(LD50_LOGmgkg),
  var_i = var(LD50_LOGmgkg)
), by = CASRN]
qvar_waov[, w_i := n_i / var_i]
sum_w_i <- qvar_waov[, sum(w_i)]
k <- qvar[, lu(CASRN)]
m <- qvar_waov[, sum(w_i * mean_i) / ..sum_w_i]

# Part of the denominator degrees of freedom
adj <- qvar_waov[, sum((1 - w_i / ..sum_w_i)^2 / (n_i - 1))]

# Degrees of freedom
df1 <- k - 1
df2 <- 1 / (3 * adj / (k^2 - 1))

# Calculate sums of squares
ss1 <- qvar_waov[, sum(w_i * (mean_i - ..m)^2)]
ss2 <- ((k^2) - 1 + (2 * k * adj) - (4 * adj)) / (3 * adj)

# Calculate MSE
mse1 <- ss1 / df1
mse2 <- ss2 / df2

# Calculate F Statistic
fstat <- mse1 / mse2

# Calculate p value
waov_p <- pf(fstat, df1, df2, lower.tail = FALSE)
waov_p # 0

# Can we use 'p < 0.001' notation?
pf(fstat, df1, df2, lower.tail = FALSE, log.p = T)
# -4809.77

f2c_dt <- data.frame(
  `Source of Variation` = c("Between Chemical (CASRN)", "Within Chemical (Residuals)"),
  `Sum of Squares` = sprintf("%.2f", c(ss1, ss2)),
  `Degrees of Freedom` = sprintf("%.2f", c(df1, df2)),
  `Mean Square` = sprintf("%.2f", c(mse1, mse2)),
  `F` = c(sprintf("%.2f", fstat), ""),
  `p` = c("p < 0.001", ""),
  check.names = F
)
f2c_dt
f2c <- tableGrob(f2c_dt, rows = NULL, theme = ttheme_minimal(
  base_size = 10,
  padding = unit(c(3, 2.5), "mm")
))
f2c <- gtable_add_grob(f2c,
  grobs = grobTree(
    segmentsGrob(
      x0 = unit(0, "npc"),
      y0 = unit(1, "npc"),
      x1 = unit(1, "npc"),
      y1 = unit(1, "npc"),
      gp = gpar(lwd = 3)
    ),
    segmentsGrob(
      x0 = unit(0, "npc"),
      y0 = unit(0, "npc"),
      x1 = unit(1, "npc"),
      y1 = unit(0, "npc"),
      gp = gpar(lwd = 3)
    )
  ),
  t = 1, b = 1, l = 1, r = ncol(f2c)
)
f2c <- gtable_add_grob(f2c,
  grobs = segmentsGrob(
    x0 = unit(0, "npc"),
    y0 = unit(0, "npc"),
    x1 = unit(1, "npc"),
    y1 = unit(0, "npc"),
    gp = gpar(lwd = 3)
  ),
  t = 3, b = 3, l = 1, r = ncol(f2c)
)
# Add tag
f2c <- ggplot() +
  annotation_custom(f2c) +
  labs(tag = "C") +
  theme(panel.background = element_blank(), plot.tag = element_text(face = "bold", size = 16))

#

##  Figure 2D -----
f2D_dt <- qvar[, .N, by = c("CASRN", "med_logLD50", "mad_logLD50")]
f2d <- ggplot(f2D_dt, aes(x = med_logLD50, y = mad_logLD50)) +
  geom_point(pch = 21, fill = "black", alpha = 0.25) +
  theme_classic() +
  labs(
    x = bquote(representative ~ LD[50] ~ (log[10] ~ mg / kg)),
    y = bquote(median ~ absolute ~ deviation ~ (log[10] ~ mg / kg)),
    tag = "D"
  ) +
  theme(plot.tag = element_text(face = "bold", size = 16))

cor(f2D_dt$med_logLD50, f2D_dt$mad_logLD50)**2 # 0.04553927

## Figure 2E -----
f2e <- ggplot(f2D_dt, aes(x = N, y = mad_logLD50)) +
  geom_point(pch = 21, fill = "black", alpha = 0.25) +
  theme_classic() +
  labs(
    x = bquote(Number ~ of ~ LD[50] ~ values),
    y = bquote(median ~ absolute ~ deviation ~ (log[10] ~ mg / kg)),
    tag = "E"
  ) +
  theme(plot.tag = element_text(face = "bold", size = 16))

# Arrange figures
f2_layout <- matrix(c(1, 2, 1, 2, 3, 3, 4, 5, 4, 5), ncol = 2, byrow = T)
f2 <- arrangeGrob(f2a, f2b, f2c, f2d, f2e, layout_matrix = f2_layout)
ggsave("Figure2.tiff", f2, dpi = 600, width = 7, height = 8, scale = 1.2)

### Jonckheere-Terpstra -----
jonckheere.test(x = f2D_dt$mad_logLD50, g = f2D_dt$N)
# p = 0.6469

# Table 1 -----
f2B_dt[order(mad_logLD50, decreasing = T)][1:10]
t1 <- qvar[, .(
  `Chemical Name` = NA,
  .N,
  ld50s = paste(sort(LD50_mgkg), collapse = ", ")
), by = c("CASRN", "mad_logLD50")][order(mad_logLD50, decreasing = T)][1:10]
setcolorder(t1, c("CASRN", "Chemical Name", "mad_logLD50", "N", "ld50s"))
setnames(t1, old = c("mad_logLD50", "N", "ld50s"), new = c("Median Absolute Deviation (log10(mg/kg))", "Number of LD50 Values", "LD50 Values (mg/kg)"))
t1

# Figure 3 -----
## Figure 3A -----
f3a_dt <- qvar[, .N, by = c("CASRN", "EPA_category", "mad_logLD50")]
f3a <- ggplot(f3a_dt, aes(x = EPA_category, y = mad_logLD50, group = EPA_category)) +
  stat_boxplot(geom = "errorbar", width = 0.2) +
  geom_boxplot(fill = "gray", outlier.shape = 21, outlier.fill = "black", outlier.alpha = 0.25, lwd = 0.25) +
  theme_classic() +
  labs(
    x = "EPA hazard category",
    y = bquote(median ~ absolute ~ deviation ~ (log[10] ~ mg / kg)),
    tag = "A"
  ) +
  theme(plot.tag = element_text(face = "bold", size = 16))

## Figure 3B -----
f3b_dt <- qvar[, .N, by = c("CASRN", "GHS_category", "mad_logLD50")]
f3b <- ggplot(f3b_dt, aes(x = GHS_category, y = mad_logLD50, group = GHS_category)) +
  stat_boxplot(geom = "errorbar", width = 0.2) +
  geom_boxplot(fill = "gray", outlier.shape = 21, outlier.fill = "black", outlier.alpha = 0.25, lwd = 0.25) +
  theme_classic() +
  labs(
    x = "GHS hazard category",
    y = bquote(median ~ absolute ~ deviation ~ (log[10] ~ mg / kg)),
    tag = "B"
  ) +
  theme(plot.tag = element_text(face = "bold", size = 16))

# Arrange plots
f3 <- arrangeGrob(f3a, f3b, ncol = 2)
ggsave("Figure3.tiff", f3, dpi = 600, width = 4, height = 2, scale = 2)

# Table 2 -----
cdat[N_EPA > 1 | N_GHS > 1, .N] # 1329
1329 / 2441 # 0.544449
cdat[N_EPA > 1, .N] # 809
cdat[N_GHS > 1, .N] # 969

cdat[N_EPA == 3, .N] # 19
cdat[N_GHS == 3, .N] # 33
cdat[N_GHS == 4, .N] # 2

cvar[, cat_grp := .GRP, by = list(EPA_category, GHS_category)]
t2 <- cvar[, .(
  n_ld50 = length(na.omit(LD50_mgkg)),
  n_chem = lu(CASRN)
), by = list(EPA_category, GHS_category, cat_grp)][order(GHS_category, EPA_category)]
t2[, cat_grp := NULL]
setnames(t2,
  old = c("EPA_category", "GHS_category", "n_ld50", "n_chem"),
  new = c("EPA Category", "GHS Category", "Number of LD50 Entries", "Number of Chemicals")
)

# Table 3 ----
CatCount <- unique(ctdat)
CatCount[, sum(ct), by = list(hazt, ctgy)]

cond_probs <- NULL
for (e in c("EPA", "GHS")) {
  cats <- length(unique(CatCount[hazt == e, ctgy]))

  for (i in 1:cats) {
    to_do <- CatCount[hazt == e & ctgy == i, CASRN]
    to_do_data <- CatCount[hazt == e & CASRN %in% to_do]
    d <- sum(to_do_data$ct)
    to_do_data[, csum := sum(ct), by = ctgy]
    to_do_data[, cond_prob := csum / d]
    cprobs <- unique(to_do_data[, list(ctgy, cond_prob)])
    cprobs[, in_Cat := i]
    cprobs[, hazt := e]
    setcolorder(cprobs, c(4, 3, 1, 2))

    cond_probs <- rbind(cond_probs, cprobs)
  }
}

cprobs <- dcast(cond_probs, hazt + in_Cat ~ ctgy, value.var = "cond_prob")

t3 <- cprobs[hazt == "EPA"]
t3[, hazt := NULL]
t3[, `5` := NULL]

# Table 4 -----
t4 <- cprobs[hazt == "GHS"]
t4[, hazt := NULL]

# CPCat -----
# cpdat <- ForChemGetProdCat(by = "vector", query = unique(qvar$CASRN))
cpdat <- readRDS("20211012_cpdat.RDS")
cp.t2 <- cpdat$final_table_2
setDT(cp.t2)
cp.t2[, cpcat_description := tolower(cpcat_description)]
cp.t2[, cassette_keyword := cassette_keyword_1]
cp.t2[, cassette_keyword := gsub("_ACToRUseDB", "", cassette_keyword)]
cp.t2 <- cp.t2[!is.na(cassette_keyword)]
cp.t2[, casn := sub("^0+(?=[1-9])", "", cas_number, perl = TRUE)]
## How many chemicals have a category?
lu(cp.t2$casn)
## 1619

## How many unique use terms are represented?
lu(cp.t2$cassette_keyword)
## 181

cp.t2[, .N, by = list(casn, cassette_keyword)][, .N, by = casn][, range(N)] # 1-128

cp.t2[, .(N = lu(casn)), by = cassette_keyword][N > 500][order(N, decreasing = T)]

# Figure 4 -----
f4_dt <- copy(cp.t2)
f4_dt[, n_chem := lu(casn), by = cassette_keyword]
f4_dt <- f4_dt[n_chem >= 3]
f4_dt[, lu(cassette_keyword)] # 161
f4_dt <- merge.data.table(f2D_dt, f4_dt, by.x = "CASRN", by.y = "casn")
names(f4_dt)

f4_terms <- f4_dt[, .(med_mad = median(mad_logLD50)), by = cassette_keyword][order(med_mad), cassette_keyword]
f4_dt[, cassette_keyword := factor(cassette_keyword, levels = ..f4_terms)]

f4 <- ggplot(f4_dt, aes(x = cassette_keyword, y = mad_logLD50, group = cassette_keyword)) +
  stat_boxplot(geom = "errorbar", width = 0.5, linetype = "dashed") +
  geom_boxplot(outlier.colour = NA, coef = 0, fill = "gray90") +
  geom_boxplot(color = NA, fill = NA, outlier.shape = 21, outlier.color = "black", outlier.fill = NA, outlier.size = 0.5) +
  theme_classic() +
  labs(
    x = "CPCat Use Terms (use cassette keyword)",
    y = bquote(median ~ absolute ~ deviation ~ (log[10] ~ mg / kg))
  ) +
  theme(axis.text.x = element_blank())

ggsave("Figure4.tiff", f4, dpi = 600, width = 7, height = 4, scale = 1.5)

f4_dt[, .(med_mad = median(mad_logLD50)), by = cassette_keyword][med_mad == min(med_mad)]
# uv_stabilizer; median MAD = 0.008099289

f4_dt[, .(med_mad = median(mad_logLD50)), by = cassette_keyword][med_mad > 0.27]
# antiwrinkle; median MAD = 0.2803061

## Brown - Forsythe -----
cdats <- unique(qvar[CASRN %in% cp.t2$casn, list(CASRN, mad_logLD50)])
cp.t2_un <- unique(cp.t2[, list(casn, cassette_keyword)])
setkey(cdats, CASRN)
setkey(cp.t2_un, casn)
bf_cat <- cdats[cp.t2_un]
bf_cat[, N_use := lu(CASRN), by = cassette_keyword]

bf_cat <- unique(bf_cat[N_use > 2, list(CASRN, mad_logLD50, cassette_keyword)])
bf_cat[, med_mad := median(mad_logLD50), by = "cassette_keyword"]
bf_cat[, abs_dev_mad := abs(mad_logLD50 - med_mad)]
cpcat_lm <- lm(abs_dev_mad ~ cassette_keyword, data = bf_cat)
anova(cpcat_lm)["Pr(>F)"]
# 0.2742

# Bootstrap -----
mads <- qvar$mad_logLD50
boot <- replicate(5000, median(sample(mads, size = length(mads), replace = T)))
median(boot)
# 0.09530011
mad(boot)
# 0.00230013
median(boot) * 2.5
# 0.2382503

# Figure 7 -----
f7_dt <- copy(qvar)
f7_dt[, N := .N, by = CASRN]
f7_dt <- f7_dt[N > 3]
f7_dt[, lu(CASRN)] # 467

moe_glob <- median(boot) * 2.5
f7_dt[, mg_l := med_logLD50 - ..moe_glob]
f7_dt[, mg_u := med_logLD50 + ..moe_glob]

setkey(f7_dt, "med_logLD50")
f7_dt[, CASRN2 := factor(CASRN, levels = unique(CASRN), labels = 1:lu(CASRN))]

f7_bounds <- copy(f7_dt)
f7_bounds <- f7_bounds[, .N, by = list(CASRN, mg_l, mg_u)]
f7_bounds[, grp := .GRP, by = CASRN]
f7 <- ggplot(f7_dt, aes(x = CASRN2, y = LD50_LOGmgkg, group = CASRN2)) +
  stat_boxplot(geom = "errorbar", width = 0.5, linetype = "dashed") +
  geom_boxplot(outlier.color = NA, coef = 0, fill = "gray90") +
  geom_boxplot(color = NA, fill = NA, outlier.shape = 21, outlier.color = "black", outlier.fill = NA, outlier.size = 0.5) +
  geom_ribbon(data = f7_bounds, aes(x = grp, ymin = mg_l, ymax = mg_u), inherit.aes = F, fill = "dodgerblue", alpha = 0.3) +
  theme_classic() +
  labs(
    x = "Chemicals",
    y = bquote(LD[50] ~ (log[10] ~ mg / kg))
  ) +
  theme(axis.text.x = element_blank())
ggsave("Figure7.tiff", f7, dpi = 600, width = 7, height = 4, scale = 1.8)
